# Supplementary material for: Small molecules as potent biphasic modulators of protein liquid-liquid phase separation
Source: Nat Commun. 2020 Nov 4;11:5574. doi: 10.1038/s41467-020-19211-z (PMC7643064; doi:10.1038/s41467-020-19211-z)
Supplement: Supplementary file 4 — Source Data [file 41467_2020_19211_MOESM4_ESM.xlsx]

## Sheet: Fig.1
	Fig. 1c
	[LCD] (μM)	5	5	5	5	5	5	5	5	5	0	0	0			[LCD] (μM)	2.5	2.5	2.5	0	0	0			[LCD] (μM)	10	10	10	0	0	0
	Note	Sample	Sample	Sample	Sample	Sample	Sample	Sample	Sample	Sample	Blank	Blank	Blank			Note	Sample	Sample	Sample	Blank	Blank	Blank			Note	Sample	Sample	Sample	Blank	Blank	Blank
[bis-ANS] (μM)	0	0.0393	0.0399	0.0404	0.0432	0.0413	0.0407	0.0431	0.0421	0.0415	0.0403	0.0407	0.0413		[bis-ANS] (μM)	0	0.0444	0.0429	0.0424	0.0403	0.0407	0.0413		[bis-ANS] (μM)	0	0.0446	0.0442	0.043	0.0403	0.0407	0.0413
	1	0.053	0.0505	0.0496							0.0424	0.0416	0.0413			0.5	0.0438	0.0452	0.0458	0.042	0.0429	0.0423			5	0.1833	0.187	0.1889	0.0407	0.0417	0.0411
	1.5	0.0701	0.0671	0.067							0.0428	0.0422	0.0417			1	0.0482	0.0484	0.0479	0.0424	0.0416	0.0413			10	0.3411	0.3438	0.3124	0.0419	0.0428	0.0422
	2	0.0739	0.0737	0.0757							0.0415	0.0428	0.041			2	0.068	0.0679	0.0671	0.0415	0.0428	0.041			15	0.44	0.4426	0.4359	0.0412	0.0431	0.0435
	2.5	0.0905	0.0874	0.0836							0.0423	0.042	0.0407			2.5	0.0813	0.0807	0.0794	0.0423	0.042	0.0407			20	0.4877	0.4892	0.4866	0.043	0.0415	0.041
	3	0.1007	0.1006	0.1							0.041	0.0403	0.042			3	0.0927	0.0913	0.0886	0.041	0.0403	0.042			25	0.3156	0.3159	0.3182	0.0412	0.0415	0.0428
	4	0.1325	0.1302	0.1274							0.0409	0.0415	0.0438			4	0.1088	0.1086	0.1055	0.0409	0.0415	0.0438			30	0.1931	0.201	0.203	0.0436	0.0427	0.0415
	5	0.1474	0.1445	0.1437	0.1581	0.1556	0.159	0.1474	0.1537	0.153	0.0407	0.0417	0.0411			5	0.1161	0.1007	0.108	0.0407	0.0417	0.0411			35	0.1178	0.1172	0.1209	0.0418	0.0422	0.0435
	6.5	0.1982	0.1995	0.2007							0.0422	0.0431	0.0414			7.5	0.1184	0.1174	0.1157	0.043	0.0426	0.0416			40	0.1104	0.1105	0.1123	0.0443	0.0421	0.0418
	8.5	0.2527	0.245	0.2199							0.0427	0.0425	0.0408			10	0.0873	0.0883	0.0853	0.0419	0.0428	0.0422			50	0.0522	0.0533	0.0545	0.0416	0.0426	0.0427
	10	0.1924	0.1847	0.1866	0.2594	0.2614	0.2505	0.2262	0.2287	0.2277	0.0419	0.0428	0.0422			15	0.0587	0.0571	0.0572	0.0412	0.0431	0.0435			60	0.0432	0.0426	0.0453	0.0424	0.0439	0.0424
	11.5	0.2349	0.2361	0.2325							0.0413	0.0413	0.0424			20	0.0526	0.0505	0.0493	0.043	0.0415	0.041
	13.5	0.2273	0.2249	0.2173							0.0412	0.0416	0.043			25	0.0449	0.0449	0.0456	0.0412	0.0415	0.0428
	15	0.1615	0.1635	0.1621	0.1965	0.1919	0.1871				0.0412	0.0431	0.0435			30	0.0433	0.0441	0.0432	0.0436	0.0427	0.0415
	20	0.0996	0.097	0.1026	0.0989	0.099	0.0965	0.1067	0.1043	0.1022	0.043	0.0415	0.041
	25	0.1024	0.0988	0.1007	0.0726	0.0717	0.0732				0.0412	0.0415	0.0428
	30	0.0649	0.0646	0.0649	0.0623	0.0629	0.063				0.0436	0.0427	0.0415
	35	0.0448	0.0445	0.045							0.0418	0.0422	0.0435
	40	0.0446	0.0421	0.0421							0.0443	0.0421	0.0418
	45	0.0416	0.0414	0.0429							0.0432	0.041	0.0418
	50	0.0443	0.0425	0.0417							0.0416	0.0426	0.0427
	60	0.0421	0.0424	0.0425							0.0424	0.0439	0.0424
	75	0.0454	0.0445	0.0433							0.0461	0.0461	0.0469
	Fig. 1d (additional turbidity curves for contour plot/phase diagram)
	[LCD] (μM)	0.5	0.5	0.5	0.5	0.5	0.5	0	0	0				[LCD] (μM)	1	1	1	0	0	0			[LCD] (μM)	15	15	15	0	0	0
	Note	Sample	Sample	Sample	Sample	Sample	Sample	Blank	Blank	Blank				Note	Sample	Sample	Sample	Blank	Blank	Blank			Note	Sample	Sample	Sample	Blank	Blank	Blank
[bis-ANS] (μM)	0	0.0426	0.0435	0.0443				0.0403	0.0407	0.0413			[bis-ANS] (μM)	0	0.0425	0.0425	0.0431	0.0403	0.0407	0.0413		[bis-ANS] (μM)	0	0.0476	0.0458	0.0456	0.0403	0.0407	0.0413
	0.1	0.0435	0.0426	0.0429				0.0424	0.0421	0.0426				0.25	0.0437	0.0447	0.0454	0.0423	0.0425	0.0426			5	0.1767	0.1753	0.1584	0.0407	0.0417	0.0411
	0.25	0.0442	0.0425	0.0427				0.0423	0.0425	0.0426				0.5	0.0438	0.0426	0.0424	0.042	0.0429	0.0423			10	0.4354	0.4367	0.4334	0.0419	0.0428	0.0422
	0.5	0.0432	0.0432	0.0429				0.042	0.0429	0.0423				0.75	0.042	0.0424	0.0458	0.0428	0.0444	0.0442			15	0.5532	0.5488	0.5397	0.0412	0.0431	0.0435
	0.75	0.0419	0.0427	0.0427				0.0428	0.0444	0.0442				1	0.0478	0.0444	0.0439	0.042	0.0429	0.0423			20	0.6595	0.6466	0.59	0.043	0.0415	0.041
	1	0.0425	0.0423	0.0432				0.042	0.0429	0.0423				2	0.0552	0.0559	0.055	0.0424	0.0416	0.0413			25	0.6784	0.6806	0.6668	0.0412	0.0415	0.0428
	2	0.0451	0.0455	0.0445				0.0424	0.0416	0.0413				3	0.0636	0.0632	0.0625	0.041	0.0403	0.042			30	0.6381	0.639	0.5913	0.0436	0.0427	0.0415
	3	0.0479	0.0471	0.0467				0.041	0.0403	0.042				4	0.0651	0.0647	0.0636	0.0409	0.0415	0.0438			35	0.4403	0.4543	0.4422	0.0418	0.0422	0.0435
	4	0.0481	0.049	0.0498				0.0409	0.0415	0.0438				5	0.0673	0.0651	0.0632	0.0407	0.0417	0.0411			40	0.275	0.2774	0.2723	0.0443	0.0421	0.0418
	5	0.0497	0.0483	0.0486				0.0407	0.0417	0.0411				7.5	0.0631	0.0619	0.0603	0.043	0.0426	0.0416			50	0.2039	0.2047	0.1938	0.0416	0.0426	0.0427
	7.5	0.0481	0.0496	0.0485				0.043	0.0426	0.0416				10	0.0564	0.0517	0.052	0.0419	0.0428	0.0422			60	0.0469	0.0478	0.0465	0.0424	0.0439	0.0424
	10	0.0451	0.0518	0.0443	0.0431	0.0438	0.0434	0.0419	0.0428	0.0422				15	0.0459	0.0458	0.0459	0.0412	0.0431	0.0435			70	0.0446	0.045	0.0457	0.0431	0.0431	0.0452
	15	0.0425	0.0423	0.0452	0.0431	0.0428	0.0428	0.0412	0.0431	0.0435				20	0.048	0.0495	0.0464	0.043	0.0415	0.041
	20	0.0438	0.0427	0.0427				0.043	0.0415	0.041
	Fig. 1g
	For all experiments:
	ROI.01 = bleached ROI; ROI.02 = unbleached ROI
	Column A = ROI.01 - (ROI.01 post-bleach time point 1 (i.e., 5.2sec))
	Column B = (Column A) / (Average of pre-bleach values in Column A)
	Column C = (ROI.02) / (Average of pre-bleach values for ROI.02)
	Column D = (Column B) / (Column C)
	Individual Sample Preparation 1: FRAP008_2a through FRAP011_2a; Preparation 2: FRAP003_2B through FRAP007_2b; Preparation 3: FRAP001_2c through FRAP005_2c)
	Time Point: 0 h
	FRAP008_2a							FRAP009_2a							FRAP010_2a							FRAP011_2a							FRAP003_2b							FRAP004_2b							FRAP005_2b
	Axis [s]	ROI.01 []	ROI.02 []	A	B	C	D	Axis [s]	ROI.01 []	ROI.02 []	A	B	C	D	Axis [s]	ROI.01 []	ROI.02 []	A	B	C	D	Axis [s]	ROI.01 []	ROI.02 []	A	B	C	D	Axis [s]	ROI.01 []	ROI.02 []	A	B	C	D	Axis [s]	ROI.01 []	ROI.02 []	A	B	C	D	Axis [s]	ROI.01 []	ROI.02 []	A	B	C	D
Pre-Bleach	0	158.167	168.389	111.417				0	194.278	196.444	146.472				0	184.972	44.9444	133.472				0	161.833	79.6667	116.833				0	201.194	213.528	155.056				0	218.778	215.944	163.667				0	188.639	192.444	162.278
	0.742	160.306	171.583	113.556				0.744	182.75	191.889	134.944				0.744	161.306	62.6111	109.806				0.746	133.389	80.4444	88.3889				0.742	204.722	183.861	158.583				0.747	227.722	201.556	172.611				0.747	191.361	170.194	165
	1.485	169.111	196.778	122.361				1.487	210.028	180.972	162.222				1.487	158.611	57.8611	107.111				1.489	136.611	79.6111	91.6111				1.485	203.972	208.972	157.833				1.49	204.667	214.361	149.556				1.49	176.944	177.111	150.583
	2.228	176.361	165.111	129.611				2.23	176.889	190.889	129.083				2.23	176.972	49.1944	125.472				2.231	116.556	65.5556	71.5556				2.228	202.639	216.194	156.5				2.233	208.75	194.944	153.639				2.233	185.5	177.722	159.139
	2.971	156.528	179.778	109.778	1	1	1	2.973	206.056	194.056	158.25	1	1	1	2.973	147.278	51.3056	95.7778	1	1	1	2.974	139.583	77.8611	94.5833	1	1	1	2.971	196	175.389	149.861	1	1	1	2.975	208.639	191.778	153.528	1	1	1	2.976	170.361	185.389	144	1	1	1
Post-Bleach	5.209	46.75	150.028	0	0	0.850846	0	5.213	47.8056	167.5	0	0	0.877653	0	5.211	51.5	42.6944	0	0	0.802779	0	5.213	45	75.6944	0	0	0.98782	0	5.209	46.1389	151.222	0	0	0.757669	0	5.214	55.1111	192.278	0	0	0.943849	0	5.214	26.3611	152.139	0	0	0.842538	0
	5.952	58.1667	159.083	11.4167	0.0972919	0.902202	0.107838	5.956	54.3889	176.389	6.58333	0.0450314	0.924228	0.0487232	5.954	69.75	51.0833	18.25	0.159629	0.960514	0.166191	5.956	50.4444	79.0278	5.44444	0.0587988	1.03132	0.0570132	5.952	50.4167	161.528	4.27778	0.027498	0.809302	0.0339775	5.957	59.0833	201.972	3.97222	0.0250455	0.991437	0.0252619	5.957	36.9722	163.111	10.6111	0.0679328	0.903301	0.0752051
	6.695	64.7222	171.944	17.9722	0.153158	0.975141	0.157062	6.698	54.1389	168.778	6.33333	0.0433213	0.884348	0.0489867	6.697	52.4444	44.7222	0.944444	0.00826085	0.840907	0.00982374	6.698	72.2778	72	27.2778	0.294594	0.939607	0.313529	6.695	75.2222	155.222	29.0833	0.186951	0.77771	0.240387	6.7	103.083	182.361	47.9722	0.302473	0.89517	0.337894	6.7	35.3889	167.111	9.02778	0.0577963	0.925453	0.0624519
	7.438	84.5556	153.75	37.8056	0.322176	0.871956	0.369487	7.441	70.6944	174.139	22.8889	0.156565	0.912439	0.171589	7.44	61.8056	42.8333	10.3056	0.0901404	0.80539	0.111921	7.441	62	70.4167	17	0.183596	0.918944	0.19979	7.438	84.9722	161.694	38.8333	0.249625	0.810138	0.308127	7.443	94.8611	203.167	39.75	0.250631	0.9973	0.251309	7.443	50.4167	179.889	24.0556	0.154005	0.996216	0.15459
	8.181	77.4167	146.111	30.6667	0.261339	0.828634	0.315385	8.184	73	157.694	25.1944	0.172335	0.826274	0.208569	8.183	71.6111	35.0833	20.1111	0.175907	0.659668	0.266661	8.184	60.1111	85.4722	15.1111	0.163197	1.11542	0.14631	8.181	94.9167	171.361	48.7778	0.313549	0.85857	0.365199	8.185	107.611	187.694	52.5	0.331021	0.92135	0.359279	8.186	46.1389	151.611	19.7778	0.126618	0.839615	0.150805
	8.924	81.5556	158.222	34.8056	0.29661	0.897319	0.330552	8.927	81.3056	177.75	33.5	0.229147	0.93136	0.246035	8.925	78.3333	29.8333	26.8333	0.234705	0.560953	0.418405	8.927	69.2778	82.4444	24.2778	0.262195	1.07591	0.243696	8.924	95.2222	182.667	49.0833	0.315513	0.915215	0.344742	8.928	105.361	192.778	50.25	0.316835	0.946303	0.334813	8.928	65.6389	145.444	39.2778	0.251458	0.805464	0.312191
	9.667	83.6389	139.444	36.8889	0.314364	0.790825	0.397514	9.67	103.306	162.778	55.5	0.379631	0.852909	0.445102	9.668	73.6667	52.0833	22.1667	0.193887	0.979317	0.197982	9.67	68.6111	72.3333	23.6111	0.254995	0.943957	0.270134	9.667	100.75	167.028	54.6111	0.351046	0.836859	0.419481	9.671	107.472	187.083	52.3611	0.330146	0.918351	0.359499	9.671	59.1389	148.611	32.7778	0.209845	0.823001	0.254975
	10.409	114.556	155.861	67.8056	0.577834	0.883928	0.653711	10.413	83.4444	158.472	35.6389	0.243777	0.83035	0.293584	10.411	89.1389	38.0278	37.6389	0.329219	0.715032	0.460426	10.413	57.9167	89.4722	12.9167	0.139497	1.16762	0.119471	10.409	115.611	166.083	69.4722	0.446575	0.832127	0.536667	10.414	124.722	178.278	69.6111	0.43891	0.875126	0.501539	10.414	69.5556	143.694	43.1944	0.276533	0.795773	0.347502
	11.152	102.917	154.944	56.1667	0.478648	0.87873	0.544704	11.156	97.3611	156.194	49.5556	0.33897	0.818415	0.414179	11.154	70.2778	47.5556	18.7778	0.164245	0.894182	0.183682	11.156	64.1389	106.639	19.1389	0.206696	1.39165	0.148526	11.152	113.694	180.611	67.5556	0.434255	0.904916	0.479884	11.157	121.306	191.222	66.1944	0.417367	0.938668	0.444638	11.157	79.3333	150.083	52.9722	0.339131	0.831154	0.408024
	11.895	84.2222	150.667	37.4722	0.319335	0.854469	0.373724	11.898	92.4167	172.417	44.6111	0.305149	0.903415	0.337773	11.897	100	29.2778	48.5	0.424219	0.550507	0.770597	11.898	79.8611	75.8056	34.8611	0.376492	0.98927	0.380576	11.895	137.806	168.917	91.6667	0.589244	0.846323	0.69624	11.9	143.056	196.333	87.9444	0.554505	0.963757	0.575357	11.9	68.8611	159.667	42.5	0.272087	0.884226	0.307712
	12.638	93.7222	128.75	46.9722	0.400294	0.730174	0.548216	12.641	103.167	155.472	55.3611	0.378681	0.81463	0.46485	12.64	69.9444	44	18.4444	0.16133	0.827327	0.195001	12.641	70.5278	81.9722	25.5278	0.275694	1.06975	0.25772	12.638	135.5	189.583	89.3611	0.574423	0.949869	0.604739	12.642	125.833	179.472	70.7222	0.445916	0.880989	0.506153	12.643	96.9167	173.833	70.5556	0.4517	0.96268	0.469211
	13.381	120.583	150.722	73.8333	0.629202	0.854784	0.736094	13.384	96.3333	168.889	48.5278	0.33194	0.88493	0.375103	13.383	83.3056	39.5556	31.8056	0.278196	0.743758	0.374041	13.384	89.25	73.8611	44.25	0.47789	0.963895	0.495791	13.381	130.389	169.417	84.25	0.541568	0.848828	0.638019	13.385	142.722	164.361	87.6111	0.552403	0.806812	0.684673	13.386	86.7222	149.056	60.3611	0.386435	0.825462	0.468143
	14.124	98.8333	143.528	52.0833	0.44385	0.813983	0.545282	14.127	99.6944	152.611	51.8889	0.354931	0.799639	0.443864	14.125	78.3889	42.6667	26.8889	0.235191	0.802256	0.293162	14.127	79.3333	58.8611	34.3333	0.370793	0.768143	0.482713	14.124	140.111	187.861	93.9722	0.604064	0.94124	0.641774	14.128	163.861	175.889	108.75	0.685687	0.8634	0.794171	14.128	84.3333	166.611	57.9722	0.371141	0.922684	0.402241
	14.866	93.4722	142.028	46.7222	0.398163	0.805476	0.49432	14.87	129.722	166.528	81.9167	0.560327	0.872558	0.642165	14.868	83.3056	34.0833	31.8056	0.278196	0.640865	0.434095	14.87	78.2222	71.2222	33.2222	0.358793	0.929457	0.386024	14.866	160.056	172.444	113.917	0.732269	0.863998	0.847535	14.871	169.972	187.944	114.861	0.724219	0.922578	0.784995	14.871	101.083	147.306	74.7222	0.478375	0.815771	0.586409
	15.609	107.139	148.917	60.3889	0.514629	0.844545	0.609357	15.613	90.0833	143.111	42.2778	0.289189	0.749862	0.385656	15.611	81.3056	56.1111	29.8056	0.260703	1.05505	0.2471	15.613	79.75	70.1667	34.75	0.375292	0.915682	0.40985	15.609	157.194	171.056	111.056	0.713878	0.857039	0.832958	15.614	139.389	184.111	84.2778	0.531386	0.903761	0.587972	15.614	100.917	160.278	74.5556	0.477308	0.88761	0.537745
	16.352	90.1667	168.361	43.4167	0.369993	0.954819	0.387501	16.355	95.6389	164.639	47.8333	0.32719	0.862661	0.37928	16.354	103.056	45.5278	51.5556	0.450945	0.856053	0.526772	16.355	93.8333	73.0556	48.8333	0.527389	0.953382	0.553177	16.352	140.75	171.556	94.6111	0.608171	0.859545	0.70755	16.357	171.417	202.417	116.306	0.733326	0.993619	0.738036	16.357	95.3611	139.833	69	0.441741	0.77439	0.570438
	17.095	96.8333	147.806	50.0833	0.426806	0.838243	0.509167	17.098	101.194	185.583	53.3889	0.365191	0.972404	0.375555	17.097	108.722	41.3611	57.2222	0.50051	0.777708	0.643571	17.098	75.8333	73.4444	30.8333	0.332993	0.958457	0.347426	17.095	166.861	172.861	120.722	0.776016	0.866086	0.896004	17.099	174.472	188.444	119.361	0.752592	0.925032	0.813585	17.1	107.167	129.361	80.8056	0.517321	0.716395	0.722117
	17.838	97.3056	163.139	50.5556	0.43083	0.925202	0.465661	17.841	105.111	168.778	57.3056	0.391982	0.884348	0.443244	17.84	94.6111	38.3333	43.1111	0.377083	0.720777	0.523162	17.841	88.4167	78.9722	43.4167	0.468891	1.0306	0.454971	17.838	144.972	176.667	98.8333	0.635312	0.885153	0.717742	17.842	170.333	176.472	115.222	0.726496	0.866263	0.838655	17.843	96.4167	132	70.0556	0.448499	0.731009	0.613534
	18.581	115.528	161.028	68.7778	0.586119	0.91323	0.641809	18.584	115.167	164.222	67.3611	0.460764	0.860478	0.535474	18.582	99.8611	44.1667	48.3611	0.423004	0.830461	0.509361	18.584	91.1667	67.8889	46.1667	0.49859	0.885957	0.56277	18.581	175.861	165.778	129.722	0.833869	0.830596	1.00394	18.585	170.389	187.833	115.278	0.726846	0.922032	0.788309	18.585	101.556	143.972	75.1944	0.481398	0.797311	0.603778
	19.323	106.333	139.194	59.5833	0.507764	0.789407	0.643222	19.327	108.472	176.806	60.6667	0.414972	0.926411	0.447936	19.325	96.0556	43.9444	44.5556	0.389718	0.826282	0.471652	19.327	93.5833	68.5556	48.5833	0.52469	0.894657	0.58647	19.324	149.139	164.861	103	0.662096	0.826003	0.801565	19.328	156.444	170.639	101.333	0.638924	0.837629	0.762777	19.328	91.5278	154.556	65.1667	0.4172	0.855921	0.487428
	20.066	99.1111	138.806	52.3611	0.446217	0.787202	0.56684	20.07	119.694	182.583	71.8889	0.491735	0.956685	0.513999	20.068	105.528	60.9722	54.0278	0.472569	1.14645	0.412201	20.07	76.5	64.4167	31.5	0.340193	0.840644	0.404682	20.066	145.083	176.25	98.9444	0.636026	0.883065	0.720248	20.071	172.556	191.444	117.444	0.740507	0.939758	0.787976	20.071	95.3611	124.861	69	0.441741	0.691475	0.63884
	20.809	124.611	153.583	77.8611	0.663526	0.87101	0.761789	20.813	101.417	142.361	53.6111	0.366711	0.745932	0.491615	20.811	112.333	41	60.8333	0.532096	0.770918	0.69021	20.812	104.417	68.6389	59.4167	0.641687	0.895744	0.716373	20.809	159.028	177.5	112.889	0.725662	0.889328	0.815967	20.814	163.806	195.278	108.694	0.685337	0.958575	0.714954	20.814	118.917	133.806	92.5556	0.592545	0.741009	0.799647
	21.552	115.278	137.778	68.5278	0.583988	0.781373	0.747387	21.555	107.333	156.111	59.5278	0.407182	0.817978	0.497791	21.554	96.3889	46.8333	44.8889	0.392633	0.880602	0.445869	21.555	89.8889	72.3611	44.8889	0.48479	0.94432	0.513375	21.552	131.056	172.222	84.9167	0.545854	0.862885	0.632592	21.557	163.5	181.389	108.389	0.68341	0.890398	0.767534	21.557	109.139	140.722	82.7778	0.529947	0.779313	0.680019
	22.295	117.222	153.167	70.4722	0.600559	0.868647	0.691372	22.298	106.944	151	59.1389	0.404522	0.791197	0.511278	22.297	113.417	43.3611	61.9167	0.541572	0.815314	0.664249	22.298	109.417	55.1389	64.4167	0.695686	0.719568	0.966811	22.295	154.25	162.472	108.111	0.69495	0.814034	0.853711	22.299	182.944	184.417	127.833	0.806011	0.905261	0.890363	22.3	95.9444	141.556	69.5833	0.445476	0.783928	0.568261
	23.038	122.778	119.167	76.0278	0.647903	0.675825	0.958685	23.041	119.833	147.694	72.0278	0.492685	0.773877	0.636645	23.04	93.1667	34.6944	41.6667	0.364449	0.652356	0.558666	23.041	94.4444	65.5278	49.4444	0.533989	0.855144	0.624444	23.038	156.222	148.083	110.083	0.707628	0.741942	0.953751	23.042	190.417	176.5	135.306	0.853125	0.866399	0.984678	23.042	100.194	115.389	73.8333	0.472685	0.639018	0.739705
	23.781	124.25	140.056	77.5	0.660449	0.794291	0.831495	23.784	108.556	161.083	60.75	0.415542	0.844031	0.492331	23.782	115.556	36.0278	64.0556	0.56028	0.677426	0.827072	23.784	89.1111	79.4444	44.1111	0.47639	1.03676	0.4595	23.781	141.167	138.972	95.0278	0.610849	0.696292	0.877288	23.785	170.639	175.889	115.528	0.728422	0.8634	0.843668	23.785	93.75	133.472	67.3889	0.431427	0.739163	0.58367
	24.523	102.972	151.833	56.2222	0.479121	0.861086	0.556415	24.527	103.611	155.417	55.8056	0.381721	0.814339	0.46875	24.525	102.556	33.75	51.0556	0.446572	0.634597	0.703709	24.527	103.333	65.1111	58.3333	0.629987	0.849706	0.741418	24.523	153.75	162.556	107.611	0.691736	0.814452	0.849327	24.528	181.639	185.889	126.528	0.797779	0.912487	0.874291	24.528	96.9722	139.917	70.6111	0.452056	0.774852	0.58341
	25.266	103.361	131.056	56.6111	0.482435	0.74325	0.649089	25.27	131.056	152.361	83.25	0.569447	0.798329	0.713299	25.268	83.2222	48.25	31.7222	0.277467	0.907239	0.305837	25.27	83.1111	61.5	38.1111	0.411592	0.802581	0.512835	25.266	140.222	181.25	94.0833	0.604778	0.908117	0.66597	25.271	176.056	163.194	120.944	0.762575	0.801085	0.951928	25.271	105.167	121.611	78.8056	0.504517	0.673476	0.749124
	26.009	118.667	160.361	71.9167	0.612868	0.909449	0.67389	26.012	134.139	148.889	86.3333	0.590538	0.780136	0.756968	26.011	95.5278	41.4167	44.0278	0.385101	0.778753	0.49451	26.012	87.7778	51.9167	42.7778	0.461991	0.677518	0.681887	26.009	151.944	182.75	105.806	0.68013	0.915632	0.742798	26.014	184.056	181.861	128.944	0.813017	0.892716	0.910723	26.014	97	141	70.6389	0.452234	0.780851	0.579155
	26.752	109.222	115.639	62.4722	0.532383	0.655818	0.811785	26.755	124.639	135.833	76.8333	0.525556	0.711728	0.738422	26.754	110.722	32.1944	59.2222	0.518004	0.605348	0.855712	26.755	87.4167	59.6667	42.4167	0.458091	0.778656	0.58831	26.752	166.556	160.806	120.417	0.774052	0.805684	0.960739	26.756	178.861	194.972	123.75	0.780265	0.957075	0.815259	26.757	119.139	141	92.7778	0.593968	0.780851	0.760667
	27.495	120.306	152.75	73.5556	0.626835	0.866284	0.72359	27.498	120.306	139	72.5	0.495915	0.728321	0.680902	27.497	96.8611	46	45.3611	0.396764	0.864933	0.458722	27.498	104.639	65.25	59.6389	0.644087	0.851519	0.756398	27.495	170.583	162.611	124.444	0.799943	0.81473	0.98185	27.499	172.167	178.639	117.056	0.738055	0.876899	0.841665	27.5	104.194	133.944	77.8333	0.498293	0.741778	0.671755
	28.238	135	140.444	88.25	0.752059	0.796496	0.944209	28.241	130.25	142.861	82.4444	0.563937	0.748552	0.753371	28.239	104.694	39.5278	53.1944	0.46528	0.743236	0.626019	28.241	98.1944	71.6944	53.1944	0.574489	0.93562	0.614019	28.238	134.167	154.917	88.0278	0.565852	0.776179	0.729023	28.242	190.222	192.917	135.111	0.851899	0.946985	0.89959	28.242	116.333	120.472	89.9722	0.576007	0.667169	0.863359
	28.98	112.75	123.306	66	0.562447	0.699297	0.804303	28.984	128.5	143.667	80.6944	0.551967	0.752773	0.733245	28.982	120.25	49.1944	68.75	0.601341	0.924997	0.6501	28.984	100.278	54.5278	55.2778	0.596988	0.711593	0.838946	28.98	149.75	157.472	103.611	0.666024	0.788983	0.844155	28.985	182.833	183.833	127.722	0.80531	0.902397	0.892412	28.985	106.639	122.861	80.2778	0.513942	0.680399	0.755354
	29.723	130.833	135.167	84.0833	0.716551	0.766565	0.934757	29.727	113.194	162.583	65.3889	0.447273	0.851891	0.525036	29.725	126.389	43.6111	74.8889	0.655037	0.820015	0.798811	29.727	89.3889	68.8056	44.3889	0.47939	0.897919	0.53389	29.723	173.528	169.5	127.389	0.81887	0.849246	0.964232	29.728	181.222	189.667	126.111	0.795152	0.931032	0.854055	29.728	97.2222	123	70.8611	0.453656	0.681168	0.665998
	30.466	94.5556	127.833	47.8056	0.407395	0.724976	0.561943	30.47	121.556	139.611	73.75	0.504465	0.731523	0.68961	30.468	116.389	48.0278	64.8889	0.567569	0.903061	0.628495	30.469	89.0556	67.1389	44.0556	0.47579	0.876169	0.543035	30.466	155	155.056	108.861	0.699771	0.776875	0.900752	30.471	193.083	183.556	137.972	0.869938	0.901034	0.965489	30.471	109.361	136.139	83	0.53137	0.75393	0.7048
	31.209	124.778	142.333	78.0278	0.664947	0.807209	0.82376	31.212	126.306	148.056	78.5	0.536956	0.775769	0.69216	31.211	132.556	40.1667	81.0556	0.708975	0.755249	0.93873	31.212	92.3889	61.8889	47.3889	0.51179	0.807656	0.633673	31.209	158.583	171.806	112.444	0.722806	0.860797	0.839693	31.214	178.611	176.333	123.5	0.778689	0.865581	0.899613	31.214	98.3333	125.972	71.9722	0.46077	0.697628	0.660481
	31.952	93.6111	122.278	46.8611	0.399347	0.693469	0.575868	31.955	124.25	132.222	76.4444	0.522896	0.692807	0.754749	31.954	104.583	47.0833	53.0833	0.464308	0.885302	0.524463	31.955	95.7222	77.3611	50.7222	0.547789	1.00957	0.542596	31.952	173.528	171.75	127.389	0.81887	0.860519	0.9516	31.956	196.833	178.889	141.722	0.893583	0.878126	1.0176	31.957	108.417	113.972	82.0556	0.525324	0.631173	0.832298
	32.695	122.889	121.722	76.1389	0.64885	0.690318	0.939929	32.698	107.556	146.389	59.75	0.408702	0.767036	0.532833	32.696	94.4722	37.2222	42.9722	0.375869	0.699885	0.537043	32.698	106.333	49.3056	61.3333	0.662387	0.643442	1.02944	32.695	159.694	167.083	113.556	0.729948	0.837137	0.871957	32.699	178.889	163.778	123.778	0.78044	0.803949	0.970758	32.699	109	127.806	82.6389	0.529058	0.707781	0.747489
	33.438	112	127.306	65.25	0.556055	0.721982	0.770178	33.441	118.083	165.583	70.2778	0.480714	0.86761	0.554068	33.439	93.75	35.5833	42.25	0.369551	0.669069	0.552337	33.441	89.8611	59.6111	44.8611	0.48449	0.777931	0.622794	33.438	143.694	147.556	97.5556	0.627098	0.739297	0.848235	33.442	190.083	170.611	134.972	0.851023	0.837492	1.01616	33.442	121.472	109.389	95.1111	0.608906	0.60579	1.00514
	34.18	112.056	120.611	65.3056	0.556529	0.684017	0.813619	34.184	128.222	150.472	80.4167	0.550067	0.788432	0.697672	34.182	103.444	36.4167	51.9444	0.454347	0.684738	0.663533	34.184	83.2222	51.4722	38.2222	0.412792	0.671718	0.614532	34.18	145.972	164.278	99.8333	0.64174	0.823081	0.77968	34.185	185.389	192.75	130.278	0.821424	0.946167	0.868159	34.185	113.833	126.222	87.4722	0.560001	0.699012	0.801132
	34.923	124.417	125.056	77.6667	0.661869	0.709222	0.933233	34.927	139.611	161.25	91.8056	0.627969	0.844904	0.743242	34.925	103.167	48.25	51.6667	0.451917	0.907239	0.498123	34.927	85.2222	57.0556	40.2222	0.434391	0.744581	0.583404	34.923	155.944	179.056	109.806	0.705842	0.897122	0.786785	34.928	181.222	182.417	126.111	0.795152	0.895443	0.887998	34.928	109.972	127.528	83.6111	0.535282	0.706243	0.75793
	35.666	116.917	120.667	70.1667	0.597955	0.684332	0.873779	35.669	113.444	127.5	65.6389	0.448983	0.668064	0.672067	35.668	122	36.4444	70.5	0.616648	0.685261	0.899874	35.669	111.944	51.1389	66.9444	0.722986	0.667368	1.08334	35.666	165.222	165	119.083	0.765481	0.826699	0.925949	35.671	176.889	179.028	121.778	0.76783	0.878808	0.873717	35.671	115.806	120.333	89.4444	0.572628	0.6664	0.859285
	36.409	117.583	145.972	70.8333	0.603636	0.827846	0.729165	36.412	115.833	143.083	68.0278	0.465324	0.749716	0.620667	36.411	107.389	31.5833	55.8889	0.488848	0.593858	0.823173	36.412	103.083	60.4444	58.0833	0.627287	0.788806	0.795237	36.409	150.917	138.278	104.778	0.673523	0.692813	0.972157	36.413	179.167	178.639	124.056	0.782191	0.876899	0.891997	36.414	108.667	123.861	82.3056	0.526924	0.685937	0.768182
	37.152	136.889	146.861	90.1389	0.768156	0.832887	0.922282	37.155	126.389	148.222	78.5833	0.537526	0.776643	0.692115	37.154	112.75	26.9722	61.25	0.53574	0.507156	1.05636	37.155	109.694	71.4722	64.6944	0.698686	0.932719	0.749085	37.152	170.944	168.583	124.806	0.802264	0.844653	0.949815	37.156	169.583	169.306	114.472	0.721767	0.831083	0.868465	37.157	116.972	121.75	90.6111	0.580097	0.674245	0.860364
	37.895	125.806	146.028	79.0556	0.673705	0.828161	0.813495	37.898	90.25	144.778	42.4444	0.290329	0.758595	0.382719	37.896	121.194	43.1667	69.6944	0.609602	0.811658	0.751058	37.898	105.861	80	60.8611	0.657287	1.04401	0.62958	37.895	153.889	144.278	107.75	0.692629	0.722875	0.958159	37.899	165.694	166.694	110.583	0.697247	0.818266	0.852103	37.899	117.944	133.833	91.5833	0.586321	0.741162	0.791083
	38.935	107.722	121.444	60.9722	0.5196	0.688743	0.754419	38.641	107.5	162.528	59.6944	0.408322	0.8516	0.479477	38.639	109.083	31.8889	57.5833	0.503669	0.599603	0.840004	38.641	90.0278	42.6389	45.0278	0.48629	0.556442	0.873929	38.637	145.806	160.639	99.6667	0.640669	0.804849	0.796011	38.642	177.694	180.278	122.583	0.772909	0.884944	0.873399	38.642	116.556	119.417	90.1944	0.577429	0.661324	0.873142
	39.677	114.083	142.889	67.3333	0.573809	0.810359	0.708092	39.384	122.361	126.028	74.5556	0.509975	0.66035	0.77228	39.382	102.444	43.8889	50.9444	0.4456	0.825238	0.539966	39.384	88.6111	53.1667	43.6111	0.470991	0.69383	0.678827	39.38	152.778	141.861	106.639	0.685487	0.710767	0.964433	39.385	164.639	168.25	109.528	0.690591	0.825902	0.836166	39.385	108.222	129.111	81.8611	0.524079	0.715011	0.732966
	40.42	126.861	129.361	80.1111	0.682701	0.73364	0.930566	40.126	123.861	142.167	76.0556	0.520236	0.744913	0.698384	40.125	113.139	43.5556	61.6389	0.539142	0.81897	0.658317	40.126	101.222	55.6389	56.2222	0.607188	0.726093	0.83624	40.123	144.417	157.833	98.2778	0.631741	0.790792	0.798871	40.128	177.806	196.778	122.694	0.773609	0.965939	0.800889	40.128	92.9722	118.972	66.6111	0.426448	0.658862	0.647248
	41.163	110.111	123.333	63.3611	0.539958	0.699455	0.77197	40.869	100.222	141.056	52.4167	0.358541	0.739091	0.48511	40.868	103.111	28.5556	51.6111	0.451431	0.536927	0.840768	40.869	86.5278	65	41.5278	0.448491	0.848256	0.528721	40.866	139.306	147.583	93.1667	0.598886	0.739437	0.809922	40.87	169.861	165.694	114.75	0.723518	0.813357	0.889545	40.871	102.806	108.611	76.4444	0.489401	0.601483	0.813657
	41.906	119.917	137.667	73.1667	0.62352	0.780743	0.798625	41.612	112.722	149	64.9167	0.444043	0.780718	0.568763	41.611	116.583	46.5278	65.0833	0.56927	0.874856	0.650701	41.612	105.194	52.2778	60.1944	0.650087	0.68223	0.952885	41.609	134.111	159.611	87.9722	0.565495	0.799699	0.707135	41.613	165.028	186.722	109.917	0.693043	0.916578	0.75612	41.614	100.972	137.056	74.6111	0.477664	0.759007	0.629328
	42.649	114.139	125.639	67.3889	0.574283	0.71253	0.805977	42.355	131.861	141.806	84.0556	0.574957	0.743021	0.77381	42.353	124.583	51.3889	73.0833	0.639244	0.966259	0.661566	42.355	89.6944	51.1667	44.6944	0.48269	0.66773	0.722883	42.352	154.306	145.139	108.167	0.695307	0.727189	0.956158	42.356	169.278	159.611	114.167	0.71984	0.783496	0.918755	42.356	113.25	109.639	86.8889	0.556267	0.607175	0.916156
	43.392	118.611	127.028	71.8611	0.612395	0.720407	0.850068	43.098	145.472	142.278	97.6667	0.66806	0.745495	0.896129	43.096	122.056	36.75	70.5556	0.617134	0.691006	0.893095	43.098	94.1111	50.4444	49.1111	0.530389	0.658305	0.80569	43.095	131.944	146.833	85.8056	0.551568	0.735679	0.74974	43.099	160.611	159.5	105.5	0.665195	0.78295	0.849601	43.099	116.472	115.083	90.1111	0.576896	0.637326	0.905182
	44.134	139.139	129.056	92.3889	0.787331	0.731907	1.07572	43.841	133.944	149.722	86.1389	0.589208	0.784502	0.751059	43.839	104.361	42.1111	52.8611	0.462365	0.79181	0.583933	43.841	107.583	41	62.5833	0.675886	0.535054	1.26321	43.837	144.528	155.611	98.3889	0.632455	0.779658	0.811195	43.842	171.111	166.222	116	0.7314	0.815948	0.89638	43.842	102.306	127.472	75.9444	0.4862	0.705935	0.688732
	44.877	122.556	121.583	75.8056	0.646009	0.68953	0.936883	44.584	113.028	139.611	65.2222	0.446133	0.731523	0.609869	44.582	116.806	39.7778	65.3056	0.571213	0.747937	0.763719	44.584	89.3889	36.6944	44.3889	0.47939	0.478866	1.00109	44.58	123.972	149.583	77.8333	0.500321	0.749457	0.667578	44.585	168.333	165.361	113.222	0.713885	0.811721	0.879471	44.585	100.389	123.861	74.0278	0.473929	0.685937	0.690923
	45.62	130.667	140.944	83.9167	0.715131	0.799332	0.894661	45.326	120.583	142.556	72.7778	0.497815	0.746951	0.666463	45.325	115.167	45.7222	63.6667	0.556878	0.85971	0.647752	45.326	94.1944	54.4444	49.1944	0.531289	0.710505	0.747763	45.323	121.306	145.028	75.1667	0.48318	0.726633	0.664958	45.328	188.75	166.333	133.639	0.842616	0.816493	1.03199	45.328	107.917	118.472	81.5556	0.522123	0.656093	0.795805
	46.363	127.861	120.444	81.1111	0.691222	0.683071	1.01193	46.069	135.778	148.472	87.9722	0.601748	0.777952	0.773502	46.068	118.972	37.5833	67.4722	0.590165	0.706675	0.835129	46.069	90.8333	44.1389	45.8333	0.49499	0.576017	0.859333	46.066	108.806	133.472	62.6667	0.402828	0.668736	0.602373	46.07	177.472	170.056	122.361	0.771508	0.834765	0.924221	46.071	116.667	105.611	90.3056	0.578141	0.584869	0.988496
	47.106	126.75	152.972	80	0.681754	0.867545	0.785843	46.812	134.25	138.083	86.4444	0.591298	0.723518	0.817254	46.811	114.917	38.8611	63.4167	0.554692	0.730701	0.759123	46.812	80.6389	56.8611	35.6389	0.384892	0.742043	0.518693	46.809	119.083	129.389	72.9444	0.468895	0.648277	0.723294	46.813	171.194	177.139	116.083	0.731925	0.869536	0.841743	46.813	139.833	129.306	113.472	0.726455	0.716088	1.01448
	47.849	132.222	134.361	85.4722	0.728387	0.761996	0.955894	47.555	125.389	126.778	77.5833	0.530686	0.66428	0.798889	47.553	94.1389	43.0278	42.6389	0.372953	0.809046	0.460979	47.555	102.25	46.9444	57.25	0.618288	0.61263	1.00924	47.552	119.889	137.139	73.75	0.474073	0.687107	0.689956	47.556	170.889	169.417	115.778	0.729999	0.831629	0.877794	47.556	118.861	110.694	92.5	0.59219	0.61302	0.966019
	48.592	115.778	134.556	69.0278	0.588249	0.763099	0.770869	48.298	132.667	127.083	84.8611	0.580467	0.665881	0.871729	48.296	108.722	44.2222	57.2222	0.50051	0.831505	0.601933	48.298	111.806	39.75	66.8056	0.721486	0.518741	1.39084	48.294	133.667	143.972	87.5278	0.562638	0.721344	0.779986	48.299	154.389	174.917	99.2778	0.625963	0.858627	0.729028	48.299	94.0278	114.167	67.6667	0.433205	0.632249	0.685181
	49.334	116.5	109.917	69.75	0.594404	0.623366	0.95354	49.041	122.028	146.917	74.2222	0.507695	0.769802	0.659514	49.039	130.222	37.3056	78.7222	0.688566	0.701452	0.98163	49.041	98.7222	40.9722	53.7222	0.580188	0.534692	1.08509	49.037	133.444	119.694	87.3056	0.56121	0.599705	0.93581	49.042	173.611	179.083	118.5	0.747163	0.87908	0.849937	49.042	108.056	109.167	81.6944	0.523012	0.60456	0.865112
	Fig. 1h		Raw Data			Normalized Data (used for Avg. and St. Dev. Calculation)
		[LCD] (μM)	5	5	5	5	5	5
		[bis-ANS] (μM)	10	10	10	10	10	10
	Temperature (oC)	60	1.0789	1.0528	1.0643	0	0	0
		55	1.0793	1.058	1.0729	0.000742115	0.00865	0.0149
		50	1.0962	1.1274	1.1634	0.0321	0.12415	0.17166
		45	1.2095	1.2661	1.2891	0.2423	0.35497	0.3894
		40	1.3389	1.3889	1.4105	0.48237	0.55933	0.59969
		35	1.4382	1.4827	1.495	0.6666	0.71543	0.74606
		30	1.5185	1.5606	1.5607	0.81558	0.84507	0.85986
		25	1.5632	1.6043	1.602	0.89852	0.91779	0.9314
		20	1.5964	1.6254	1.6233	0.96011	0.9529	0.9683
		15	1.6078	1.6327	1.6305	0.98126	0.96505	0.98077
		10	1.6179	1.6537	1.6416	1	1	1
[truncated: 168 more columns]

## Sheet: Fig.2
	Fig. 2a
	[LCD] (μM)	0	0	0	5	5	5	5	5	5	5	5	5
		Blank	Blank	Blank	Sample	Sample	Sample	Sample	Sample	Sample	Sample	Sample	Sample
[poly(A)] (μg/mL)	0	0.0403	0.0407	0.0413	0.0417	0.0432	0.0452
	1	0.041	0.0428	0.0412	0.0573	0.0553	0.0546	0.0613	0.06	0.0585
	2	0.0412	0.0415	0.0423	0.0862	0.0889	0.0864
	2.5	0.0419	0.0421	0.0424	0.0796	0.079	0.0782	0.1043	0.1006	0.1002
	5	0.0411	0.047	0.0436	0.1385	0.1391	0.1359	0.1747	0.1718	0.1675	0.1846	0.185	0.1812
	7.5	0.0435	0.0426	0.041	0.227	0.2289	0.2246
	10	0.06	0.0413	0.0426	0.1541	0.1533	0.1526	0.1971	0.1981	0.1882	0.1901	0.1887	0.183
	20	0.0414	0.0416	0.0437	0.1452	0.1448	0.1441	0.1222	0.1218	0.1206	0.1354	0.1371	0.135
	25	0.0429	0.0414	0.0416	0.1	0.0972	0.096
	30	0.0417	0.0408	0.0414	0.1032	0.1031	0.1005
	40	0.0415	0.043	0.0419	0.1061	0.1034	0.1029	0.0893	0.0861	0.086	0.098	0.0963	0.096
	50	0.0411	0.0414	0.0427	0.0871	0.0859	0.0846
	60	0.0418	0.0404	0.0409	0.0804	0.0805	0.0805	0.0866	0.086	0.0851	0.0912	0.0893	0.0892
	Fig. 2b
	[LCD] (μM)	0	0	0	5	5	5
		Blank	Blank	Blank	Sample	Sample	Sample
[heparin] (μM)	0	0.0463	0.0413	0.0423	0.0445	0.0431	0.0422
	0.1	0.0432	0.0425	0.0412	0.0497	0.0516	0.0492
	0.25	0.0412	0.0417	0.044	0.0698	0.0699	0.0678
	0.5	0.0425	0.0413	0.0408	0.1015	0.1007	0.0986
	0.75	0.0421	0.0411	0.0412	0.1373	0.1389	0.1363
	1	0.0408	0.0412	0.0419	0.174	0.1709	0.1668
	2.5	0.0424	0.0428	0.0466	0.2512	0.2489	0.247
	5	0.0412	0.0416	0.042	0.1182	0.1183	0.1156
	7.5	0.0408	0.0412	0.0427	0.0661	0.0668	0.0672
	10	0.0431	0.0423	0.0412	0.0607	0.0599	0.0574
	20	0.0411	0.0415	0.0425	0.0505	0.0511	0.0504
	35	0.0429	0.0422	0.0408	0.0475	0.0471	0.0465
	50	0.041	0.0427	0.0413	0.0456	0.046	0.0466

## Sheet: Fig.3
																																															20.40.60
	Fig. 3a
	[LCD] (μM)	0	0	0	0	0	0	0	0	0	0	0	0	0	0	0	0	0	0	0	0	0	0	0	0	0	0	0	0	0	0	0	0	0	0	0	0	0	0	0	0	0	0	0	0	0	0	0	0
	[poly(A)] (μg/mL)	2.5	2.5	2.5	5	5	5	10	10	10	20	20	20	40	40	40	60	60	60	2.5	2.5	2.5	2.5	2.5	2.5	5	5	5	5	5	5	5	5	5	10	10	10	10	10	10	10	10	10	20	20	20	20	20	20
	Note	Blank	Blank	Blank	Blank	Blank	Blank	Blank	Blank	Blank	Blank	Blank	Blank	Blank	Blank	Blank	Blank	Blank	Blank	Sample	Sample	Sample	Sample	Sample	Sample	Sample	Sample	Sample	Sample	Sample	Sample	Sample	Sample	Sample	Sample	Sample	Sample	Sample	Sample	Sample	Sample	Sample	Sample	Sample	Sample	Sample	Sample	Sample	Sample
[NaCl] (mM)	0	0.0419	0.0421	0.0424	0.0411	0.047	0.0436	0.06	0.0413	0.0426	0.0414	0.0416	0.0437	0.0415	0.043	0.0419	0.0418	0.0404	0.0409	0.0796	0.079	0.0782	0.1043	0.1006	0.1002	0.1385	0.1391	0.1359	0.1747	0.1718	0.1675	0.1846	0.185	0.1812	0.1541	0.1533	0.1526	0.1971	0.1981	0.1882	0.1901	0.1887	0.183	0.1452	0.1448	0.1441	0.1222	0.1218	0.1206
	25	0.0407	0.0444	0.0421	0.0412	0.043	0.0444	0.0444	0.0437	0.0439	0.0435	0.0418	0.0415	0.0435	0.0434	0.0435	0.0484	0.0414	0.0416	0.0751	0.0762	0.0732	0.0994	0.1005	0.0955	0.1265	0.1242	0.1211	0.168	0.1644	0.1603				0.1918	0.1904	0.1855	0.2332	0.2354	0.2235				0.2084	0.2056	0.2007	0.2369	0.2327	0.2215
	75	0.0412	0.0481	0.0418	0.0431	0.0451	0.0411	0.0444	0.0419	0.0419	0.0414	0.043	0.0436	0.0414	0.0414	0.0414	0.0413	0.0415	0.0413	0.0667	0.0668	0.0635	0.091	0.0865	0.0837	0.1011	0.1004	0.0986	0.1281	0.1279	0.1217				0.1442	0.1423	0.1334	0.153	0.1521	0.1475				0.1475	0.1499	0.1195	0.1533	0.1556	0.1508
	150	0.0412	0.0418	0.0428	0.0417	0.0427	0.0427	0.0438	0.0423	0.0435	0.0428	0.0412	0.0415	0.0411	0.0421	0.0423	0.0417	0.042	0.0431	0.0486	0.0482	0.0478	0.0498	0.049	0.0494	0.0529	0.0521	0.0483	0.0525	0.0521	0.0493				0.0503	0.0505	0.0487	0.0497	0.0498	0.0485				0.0532	0.052	0.048	0.0526	0.0526	0.0492
	300	0.0436	0.043	0.0415	0.0441	0.0434	0.0421	0.0419	0.0438	0.0418	0.0415	0.0415	0.0439	0.0433	0.043	0.0431	0.044	0.043	0.0434	0.0422	0.0428	0.0443	0.0426	0.0435	0.0447	0.0433	0.044	0.0434	0.0442	0.0446	0.0436				0.0427	0.0431	0.0423	0.0425	0.0431	0.0428				0.0461	0.0419	0.0423	0.0439	0.0443	0.0436
	500	0.0427	0.0435	0.043	0.0414	0.0423	0.0434	0.0421	0.0431	0.0426	0.0438	0.0433	0.0415	0.0428	0.0428	0.0413	0.0421	0.0418	0.0415	0.0435	0.0421	0.0421	0.0438	0.0423	0.0417	0.042	0.0421	0.0412	0.0426	0.0419	0.0419				0.0419	0.0418	0.0432	0.042	0.0421	0.0433				0.0417	0.0423	0.0426	0.0422	0.042	0.0419
	Fig. 3b
	[LCD] (μM)	0	0	0	0	0	0	0	0	0	0	0	0	0	0	0	0	0	0	0	0	0	0	0	0	0	0	0	0	0	0	0	0	0	0	0	0
	[heparin] (μM)	0.25	0.25	0.25	0.75	0.75	0.75	1.5	1.5	1.5	5	5	5	20	20	20	40	40	40	0.25	0.25	0.25	0.75	0.75	0.75	1.5	1.5	1.5	5	5	5	20	20	20	40	40	40
	Note	Blank	Blank	Blank	Blank	Blank	Blank	Blank	Blank	Blank	Blank	Blank	Blank	Blank	Blank	Blank	Blank	Blank	Blank	Sample	Sample	Sample	Sample	Sample	Sample	Sample	Sample	Sample	Sample	Sample	Sample	Sample	Sample	Sample	Sample	Sample	Sample
[NaCl] (mM)	0	0.0432	0.0425	0.0412	0.0425	0.0413	0.0408	0.0408	0.0412	0.0419	0.0412	0.0416	0.042	0.0411	0.0415	0.0425	0.0408	0.0419	0.043	0.0825	0.081	0.0822	0.1688	0.1646	0.1603	0.1894	0.1912	0.1876	0.1718	0.1728	0.1672	0.0941	0.0866	0.0858	0.0724	0.072	0.0703
	25	0.0418	0.0423	0.0429	0.0417	0.0422	0.0438	0.0417	0.0453	0.0453	0.047	0.0422	0.0443	0.0415	0.0408	0.0413	0.0426	0.043	0.0493	0.0712	0.0707	0.0698	0.1282	0.1276	0.1214	0.1755	0.1698	0.1624	0.2624	0.2587	0.2537	0.1881	0.1849	0.1857	0.1765	0.1718	0.1705
	75	0.0465	0.0424	0.0438	0.043	0.0419	0.042	0.0432	0.0422	0.0445	0.0469	0.0459	0.0422	0.0409	0.0412	0.0415	0.041	0.0415	0.0527	0.0511	0.0509	0.0511	0.0723	0.0721	0.0669	0.0924	0.0931	0.09	0.1771	0.175	0.1672	0.1521	0.1527	0.1467	0.1554	0.1539	0.1392
	150	0.0432	0.0416	0.0426	0.042	0.0425	0.0455	0.0432	0.0449	0.0429	0.0435	0.0413	0.0418	0.0416	0.0427	0.0413	0.0414	0.0411	0.041	0.0451	0.0441	0.0424	0.0437	0.0433	0.0444	0.048	0.0465	0.0447	0.0549	0.0552	0.0536	0.0572	0.0592	0.0577	0.057	0.0554	0.0538
	300	0.0412	0.0434	0.0483	0.0464	0.043	0.0426	0.0469	0.0416	0.0418	0.0546	0.0557	0.0412	0.0407	0.0421	0.0426	0.0411	0.0428	0.0428	0.042	0.041	0.0425	0.0418	0.0425	0.0443	0.0437	0.0436	0.0429	0.0446	0.047	0.0465	0.0434	0.0446	0.0422	0.0424	0.0432	0.0444
	500	0.0408	0.0415	0.0428	0.0504	0.046	0.0469	0.0488	0.0421	0.0435	0.0411	0.0463	0.046	0.0413	0.0417	0.0427	0.0416	0.0428	0.0415	0.042	0.0431	0.0442	0.0438	0.0424	0.0417	0.0422	0.0417	0.0418	0.0441	0.0446	0.0441	0.0421	0.0434	0.0453	0.0438	0.0427	0.0418
	Fig. 3c
	[LCD] (μM)	0	0	0	0	0	0	0	0	0	0	0	0	0	0	0	0	0	0	0	0	0	0	0	0	0	0	0	0	0	0	0	0	0	0	0	0
	[bis-ANS] (μM)	0	0	0	5	5	5	10	10	10	20	20	20	40	40	40	60	60	60	0	0	0	5	5	5	10	10	10	20	20	20	40	40	40	60	60	60
	Note	Blank	Blank	Blank	Blank	Blank	Blank	Blank	Blank	Blank	Blank	Blank	Blank	Blank	Blank	Blank	Blank	Blank	Blank	Sample	Sample	Sample	Sample	Sample	Sample	Sample	Sample	Sample	Sample	Sample	Sample	Sample	Sample	Sample	Sample	Sample	Sample
[NaCl] (mM)	0	0.0403	0.0407	0.0413	0.0407	0.0417	0.0411	0.0419	0.0428	0.0422	0.043	0.0415	0.041	0.0443	0.0421	0.0418	0.0424	0.0439	0.0424	0.0431	0.0421	0.0415	0.1474	0.1537	0.153	0.2262	0.2287	0.2277	0.1067	0.1043	0.1022	0.0422	0.0424	0.0443	0.0493	0.0444	0.0447
	25	0.0422	0.0414	0.0407	0.0428	0.0414	0.0409	0.0422	0.0423	0.0416	0.0412	0.0415	0.0414	0.0415	0.0424	0.0428	0.0441	0.0431	0.0423	0.0414	0.0437	0.0417	0.1452	0.1405	0.1378	0.2445	0.2433	0.2218	0.2641	0.2636	0.2591	0.2063	0.2005	0.1981	0.0864	0.0835	0.08
	75	0.0411	0.0426	0.0406	0.0409	0.0423	0.0429	0.0413	0.0411	0.041	0.0411	0.0416	0.0414	0.0428	0.0431	0.0427	0.0425	0.0427	0.0439	0.0427	0.0425	0.0412	0.1295	0.1295	0.1309	0.2137	0.2099	0.2058	0.2796	0.2743	0.2715	0.3007	0.297	0.2894	0.2852	0.2825	0.2779
	150	0.0419	0.0415	0.0404	0.0423	0.0406	0.0411	0.0408	0.0415	0.0419	0.0418	0.0422	0.0429	0.0419	0.0436	0.0441	0.0441	0.0426	0.0423	0.0412	0.0405	0.0414	0.1223	0.129	0.1072	0.2001	0.1977	0.1941	0.2828	0.283	0.2785	0.3303	0.3218	0.3096	0.3671	0.3661	0.2763
	300	0.0406	0.0399	0.0414	0.0406	0.0413	0.0426	0.0476	0.0428	0.0432	0.0437	0.0428	0.0425	0.0436	0.0423	0.0417	0.0458	0.0452	0.0446	0.0412	0.0418	0.0435	0.1187	0.1176	0.1135	0.1909	0.1867	0.1849	0.2765	0.2787	0.274	0.3331	0.3303	0.3301	0.3744	0.3793	0.3789
	500	0.0405	0.0409	0.0426	0.0437	0.043	0.0413	0.0429	0.0414	0.0413	0.0421	0.042	0.0417	0.0416	0.0421	0.0437	0.0425	0.0439	0.0421	0.0437	0.0422	0.0416	0.117	0.1167	0.1144	0.1807	0.1809	0.1782	0.2802	0.2717	0.2661	0.3095	0.3099	0.3047	0.4089	0.4154	0.3954
	Fig. 3d
		0μM bis-ANS		5μM bis-ANS		10μM bis-ANS		15μM bis-ANS		20μM bis-ANS		25μM bis-ANS		50μM bis-ANS
		λ	Fluor	λ	Fluor	λ	Fluor	λ	Fluor	λ	Fluor	λ	Fluor	λ	Fluor
		nm	AU	nm	AU	nm	AU	nm	AU	nm	AU	nm	AU	nm	AU
		300	3880	300	4296.67	300	5310	300	6153.33	300	5620	300	5766.67	300	5466.67
		301	3940	301	4476.67	301	5296.67	301	6046.67	301	5576.67	301	5663.33	301	5436.67
		302	4686.67	302	4720	302	5256.67	302	5956.67	302	5480	302	5820	302	5346.67
		303	5150	303	4656.67	303	5490	303	6416.67	303	5606.67	303	5860	303	5533.33
		304	5640	304	5286.67	304	5883.33	304	6250	304	5680	304	6096.67	304	5356.67
		305	6383.33	305	5450	305	5813.33	305	6283.33	305	6036.67	305	6436.67	305	5636.67
		306	7006.67	306	6246.67	306	6730	306	6896.67	306	6586.67	306	6840	306	5756.67
		307	8036.67	307	6630	307	7120	307	6943.33	307	7173.33	307	7030	307	6270
		308	9313.33	308	7613.33	308	7830	308	7273.33	308	7293.33	308	7416.67	308	6203.33
		309	10596.7	309	7873.33	309	8103.33	309	7450	309	7790	309	7530	309	6443.33
		310	11613.3	310	8446.67	310	8296.67	310	7206.67	310	7870	310	7716.67	310	6183.33
		311	12140	311	9153.33	311	8753.33	311	7183.33	311	7990	311	8060	311	6120
		312	13533.3	312	9656.67	312	9143.33	312	7533.33	312	8373.33	312	8150	312	6363.33
		313	14943.3	313	10003.3	313	9763.33	313	7813.33	313	8840	313	8326.67	313	6670
		314	16843.3	314	11120	314	10283.3	314	7920	314	9120	314	9020	314	6660
		315	18016.7	315	11966.7	315	10953.3	315	8530	315	9683.33	315	9296.67	315	6846.67
		316	20036.7	316	12930	316	11456.7	316	9040	316	9796.67	316	9896.67	316	6910
		317	22256.7	317	14073.3	317	12833.3	317	9043.33	317	10570	317	10580	317	7660
		318	23946.7	318	14616.7	318	13610	318	9880	318	11200	318	11166.7	318	7856.67
		319	26310	319	15940	319	14436.7	319	9920	319	12516.7	319	11860	319	8280
		320	27273.3	320	17576.7	320	15183.3	320	10856.7	320	12806.7	320	12670	320	8290
		321	29856.7	321	18696.7	321	16060	321	11290	321	13950	321	13210	321	9050
		322	32143.3	322	20340	322	17640	322	11783.3	322	14400	322	13813.3	322	9006.67
		323	33590	323	20693.3	323	18456.7	323	12713.3	323	14670	323	14350	323	9300
		324	36666.7	324	21796.7	324	19050	324	13126.7	324	16223.3	324	15226.7	324	9676.67
		325	38223.3	325	23286.7	325	20446.7	325	13556.7	325	16573.3	325	15743.3	325	10173.3
		326	41393.3	326	24520	326	20983.3	326	14213.3	326	17466.7	326	16683.3	326	10590
		327	42613.3	327	26093.3	327	22633.3	327	14600	327	18126.7	327	17003.3	327	10693.3
		328	44740	328	26950	328	23470	328	15183.3	328	18876.7	328	17850	328	11293.3
		329	46953.3	329	29030	329	23966.7	329	15920	329	19450	329	18580	329	11733.3
		330	49053.3	330	28923.3	330	24566.7	330	16536.7	330	20430	330	19586.7	330	12050
		331	51113.3	331	30793.3	331	25920	331	16800	331	20716.7	331	19583.3	331	11750
		332	53340	332	31893.3	332	27613.3	332	16936.7	332	21966.7	332	20766.7	332	12573.3
		333	55003.3	333	32563.3	333	27316.7	333	17280	333	22256.7	333	20973.3	333	13030
		334	56416.7	334	33630	334	28643.3	334	17686.7	334	22923.3	334	21353.3	334	13430
		335	58270	335	34753.3	335	29766.7	335	18616.7	335	23396.7	335	21513.3	335	13833.3
		336	59346.7	336	35383.3	336	30010	336	19550	336	24196.7	336	23046.7	336	13433.3
		337	60200	337	35723.3	337	30933.3	337	18820	337	24733.3	337	23240	337	13310
		338	62446.7	338	37233.3	338	31033.3	338	19346.7	338	24433.3	338	23296.7	338	14146.7
		339	63676.7	339	38150	339	32256.7	339	20010	339	25183.3	339	24260	339	13856.7
		340	64633.3	340	38786.7	340	31873.3	340	19903.3	340	26193.3	340	23943.3	340	14040
		341	66283.3	341	38476.7	341	32540	341	20553.3	341	25553.3	341	24280	341	14186.7
		342	66390	342	39106.7	342	33180	342	20576.7	342	26100	342	24813.3	342	14723.3
		343	67533.3	343	39520	343	33523.3	343	20746.7	343	26273.3	343	25493.3	343	14866.7
		344	67670	344	40106.7	344	34086.7	344	20856.7	344	26800	344	25530	344	14596.7
		345	70093.3	345	40796.7	345	34083.3	345	21436.7	345	26640	345	25730	345	14773.3
		346	70086.7	346	41420	346	35340	346	21433.3	346	27143.3	346	25613.3	346	15000
		347	70736.7	347	41786.7	347	34776.7	347	21996.7	347	28090	347	25970	347	14786.7
		348	72063.3	348	42590	348	34350	348	21776.7	348	28283.3	348	26126.7	348	15243.3
		349	72420	349	41833.3	349	35660	349	21943.3	349	28090	349	26233.3	349	14846.7
		350	71496.7	350	43016.7	350	35783.3	350	22230	350	28013.3	350	25526.7	350	14950
		351	72480	351	43446.7	351	36640	351	21836.7	351	27440	351	26343.3	351	14850
		352	73533.3	352	42610	352	36280	352	22140	352	28073.3	352	26406.7	352	15390
		353	73200	353	42286.7	353	36020	353	21900	353	28210	353	26710	353	14506.7
		354	73866.7	354	42730	354	36263.3	354	21890	354	28066.7	354	26190	354	15523.3
		355	74610	355	42046.7	355	36266.7	355	21620	355	28463.3	355	26346.7	355	14780
		356	73520	356	43126.7	356	35766.7	356	22183.3	356	28043.3	356	26506.7	356	15206.7
		357	73856.7	357	43796.7	357	35970	357	21890	357	28220	357	26743.3	357	14933.3
		358	73363.3	358	42566.7	358	36173.3	358	21650	358	28023.3	358	26766.7	358	14923.3
		359	72653.3	359	42943.3	359	36180	359	21623.3	359	28120	359	26376.7	359	15220
		360	72246.7	360	42940	360	35593.3	360	21673.3	360	27410	360	25533.3	360	14820
		361	71746.7	361	43130	361	35543.3	361	21383.3	361	27726.7	361	25843.3	361	14720
		362	71966.7	362	41833.3	362	35743.3	362	21773.3	362	27536.7	362	26003.3	362	14773.3
		363	72190	363	42006.7	363	34363.3	363	21363.3	363	26773.3	363	24860	363	14563.3
		364	70773.3	364	42266.7	364	34830	364	21066.7	364	27166.7	364	25580	364	14376.7
		365	70120	365	41573.3	365	34900	365	21213.3	365	26710	365	25366.7	365	14350
		366	69600	366	40286.7	366	34536.7	366	20960	366	26220	366	24933.3	366	14113.3
		367	69316.7	367	40856.7	367	33406.7	367	20426.7	367	26110	367	24456.7	367	13913.3
		368	67506.7	368	41076.7	368	34043.3	368	20533.3	368	25256.7	368	23926.7	368	13913.3
		369	67360	369	39666.7	369	33306.7	369	20166.7	369	25446.7	369	24636.7	369	13676.7
		370	66830	370	39036.7	370	32466.7	370	20080	370	24956.7	370	23380	370	13400
		371	66336.7	371	38243.3	371	32420	371	19706.7	371	24763.3	371	22850	371	13150
		372	63920	372	37776.7	372	31860	372	19526.7	372	24643.3	372	23636.7	372	13486.7
		373	63273.3	373	36723.3	373	31470	373	19516.7	373	23986.7	373	22296.7	373	13276.7
		374	62516.7	374	36506.7	374	30820	374	18786.7	374	23886.7	374	22470	374	13196.7
		375	61163.3	375	36106.7	375	30603.3	375	18416.7	375	23420	375	22113.3	375	12313.3
		376	60063.3	376	35640	376	29643.3	376	18246.7	376	22776.7	376	22003.3	376	12300
		377	59266.7	377	35263.3	377	29460	377	18003.3	377	22213.3	377	21340	377	12223.3
		378	57850	378	33926.7	378	28126.7	378	17740	378	22253.3	378	20466.7	378	11723.3
		379	57260	379	33496.7	379	28146.7	379	17206.7	379	21450	379	20770	379	11836.7
		380	56006.7	380	33070	380	27460	380	16670	380	20636.7	380	20066.7	380	11606.7
		381	54683.3	381	32203.3	381	26983.3	381	16906.7	381	20916.7	381	19076.7	381	11400
		382	53046.7	382	32270	382	26603.3	382	16450	382	20470	382	19166.7	382	11016.7
		383	52160	383	30313.3	383	25653.3	383	15666.7	383	19566.7	383	18473.3	383	11100
		384	50343.3	384	29550	384	24950	384	15923.3	384	19206.7	384	18566.7	384	10813.3
		385	48140	385	29450	385	24216.7	385	15240	385	19076.7	385	17710	385	10520
		386	47323.3	386	27963.3	386	23773.3	386	15036.7	386	18216.7	386	17016.7	386	9676.67
		387	46546.7	387	27536.7	387	23523.3	387	14233.3	387	17833.3	387	17220	387	9643.33
		388	44876.7	388	26610	388	22300	388	14096.7	388	17510	388	16396.7	388	9180
		389	43363.3	389	26213.3	389	21840	389	13400	389	16723.3	389	15976.7	389	9226.67
		390	42586.7	390	25453.3	390	20800	390	12960	390	16110	390	15893.3	390	8793.33
		391	41170	391	23936.7	391	20893.3	391	12806.7	391	16266.7	391	14916.7	391	9136.67
		392	39650	392	23320	392	19886.7	392	12300	392	15846.7	392	14813.3	392	8446.67
		393	38516.7	393	22716.7	393	18743.3	393	12200	393	15123.3	393	14420	393	8433.33
		394	36953.3	394	22480	394	18530	394	11973.3	394	14670	394	14203.3	394	8220
		395	36173.3	395	21826.7	395	18033.3	395	11633.3	395	14316.7	395	13180	395	8063.33
		396	35126.7	396	20400	396	17603.3	396	11586.7	396	13886.7	396	13023.3	396	7850
		397	33836.7	397	20243.3	397	17113.3	397	11050	397	13323.3	397	12503.3	397	7726.67
		398	32770	398	19306.7	398	16156.7	398	10933.3	398	12906.7	398	12043.3	398	7076.67
		399	30950	399	19516.7	399	15630	399	10763.3	399	12810	399	11820	399	7253.33
		400	29810	400	18216.7	400	15193.3	400	10063.3	400	11976.7	400	11786.7	400	7133.33
		401	29410	401	17316.7	401	15013.3	401	9450	401	11793.3	401	11183.3	401	6730
		402	28730	402	16806.7	402	14253.3	402	9586.67	402	11410	402	10346.7	402	6646.67
		403	27310	403	16130	403	13856.7	403	9286.67	403	10806.7	403	10783.3	403	6766.67
		404	26216.7	404	15696.7	404	14010	404	9063.33	404	11150	404	10303.3	404	6336.67
		405	25996.7	405	15393.3	405	13466.7	405	9156.67	405	10030	405	9933.33	405	6163.33
		406	24280	406	14553.3	406	13143.3	406	8763.33	406	10006.7	406	9850	406	6026.67
		407	23036.7	407	14146.7	407	12166.7	407	8436.67	407	9853.33	407	9796.67	407	5890
		408	22940	408	13916.7	408	12090	408	8473.33	408	9423.33	408	9333.33	408	6076.67
		409	21626.7	409	13693.3	409	11653.3	409	7960	409	9170	409	8850	409	5596.67
		410	20970	410	13023.3	410	11303.3	410	8040	410	9003.33	410	8973.33	410	5866.67
		411	20630	411	12553.3	411	10746.7	411	7583.33	411	8886.67	411	8733.33	411	5370
		412	19540	412	11910	412	10910	412	7573.33	412	8756.67	412	8556.67	412	5733.33
		413	18270	413	11866.7	413	10226.7	413	7533.33	413	8636.67	413	8250	413	5410
		414	18416.7	414	10920	414	9990	414	7146.67	414	8510	414	8240	414	5143.33
		415	17156.7	415	10790	415	9806.67	415	7076.67	415	8373.33	415	8100	415	5400
		416	16676.7	416	11023.3	416	9620	416	6760	416	8016.67	416	7760	416	5203.33
		417	16463.3	417	10220	417	9500	417	6883.33	417	7993.33	417	7433.33	417	5546.67
		418	15193.3	418	9813.33	418	8893.33	418	6840	418	7826.67	418	7660	418	5716.67
		419	15143.3	419	9523.33	419	8906.67	419	6893.33	419	7903.33	419	7556.67	419	5413.33
		420	14313.3	420	9486.67	420	8750	420	6880	420	7460	420	7716.67	420	5730
		421	14363.3	421	9160	421	8493.33	421	6563.33	421	7600	421	7566.67	421	5663.33
		422	13736.7	422	8976.67	422	8660	422	6703.33	422	7586.67	422	7643.33	422	5883.33
		423	12710	423	8780	423	8286.67	423	6453.33	423	7853.33	423	7583.33	423	6090
		424	12660	424	8696.67	424	8270	424	6723.33	424	7833.33	424	7943.33	424	6313.33
		425	11793.3	425	8183.33	425	8230	425	6776.67	425	7673.33	425	8060	425	6806.67
		426	11333.3	426	8136.67	426	8183.33	426	6786.67	426	8016.67	426	8310	426	7220
		427	11076.7	427	8223.33	427	8770	427	6963.33	427	8623.33	427	8633.33	427	7276.67
		428	10636.7	428	7963.33	428	8273.33	428	6776.67	428	8900	428	8670	428	8230
		429	10123.3	429	7920	429	8276.67	429	7153.33	429	9096.67	429	9376.67	429	8526.67
		430	9370	430	8043.33	430	8360	430	7343.33	430	9576.67	430	9706.67	430	9250
		431	9430	431	7803.33	431	8870	431	7530	431	10083.3	431	10460	431	10090
		432	8933.33	432	7936.67	432	9163.33	432	8256.67	432	10600	432	11296.7	432	11263.3
		433	8806.67	433	8216.67	433	9306.67	433	8420	433	11426.7	433	12470	433	12313.3
		434	7966.67	434	8013.33	434	9670	434	8573.33	434	12383.3	434	13746.7	434	13513.3
		435	7913.33	435	8140	435	9890	435	9466.67	435	13183.3	435	14276.7	435	14960
		436	7746.67	436	8210	436	10533.3	436	9853.33	436	14036.7	436	15613.3	436	16503.3
		437	7490	437	8596.67	437	11056.7	437	10590	437	15086.7	437	16953.3	437	18206.7
		438	7190	438	9126.67	438	11336.7	438	11233.3	438	16380	438	18706.7	438	20660
		439	6893.33	439	9233.33	439	12300	439	12140	439	18543.3	439	20143.3	439	22640
		440	6560	440	9523.33	440	13153.3	440	12943.3	440	19666.7	440	22040	440	25496.7
		441	5990	441	10066.7	441	14146.7	441	13690	441	21916.7	441	24520	441	27466.7
		442	5670	442	10410	442	14966.7	442	15000	442	23530	442	25736.7	442	30896.7
		443	5983.33	443	10730	443	16456.7	443	15986.7	443	26033.3	443	28763.3	443	34396.7
		444	5486.67	444	11603.3	444	17283.3	444	17166.7	444	28263.3	444	31370	444	38480
		445	5383.33	445	12236.7	445	18786.7	445	18443.3	445	30660	445	34416.7	445	42043.3
		446	5153.33	446	12610	446	19200	446	20050	446	32573.3	446	37366.7	446	46303.3
		447	5050	447	13593.3	447	20456.7	447	20603.3	447	34966.7	447	39830	447	50566.7
		448	4590	448	14203.3	448	22373.3	448	22123.3	448	38943.3	448	42940	448	54923.3
		449	4570	449	15156.7	449	23446.7	449	24483.3	449	41733.3	449	47366.7	449	59730
		450	4153.33	450	14730	450	24960	450	25360	450	45166.7	450	49920	450	64630
		451	4256.67	451	16420	451	26186.7	451	26570	451	47913.3	451	54366.7	451	69063.3
		452	4013.33	452	16840	452	28063.3	452	28743.3	452	51230	452	58296.7	452	75700
		453	4086.67	453	17996.7	453	30063.3	453	30470	453	53806.7	453	62136.7	453	81760
		454	3933.33	454	18696.7	454	31750	454	32293.3	454	58066.7	454	65350	454	87560
		455	3576.67	455	19523.3	455	33000	455	34396.7	455	62383.3	455	69373.3	455	92870
		456	3523.33	456	20590	456	34673.3	456	35783.3	456	65580	456	74183.3	456	99106.7
		457	3596.67	457	21726.7	457	36496.7	457	37860	457	68250	457	78606.7	457	105243
		458	3256.67	458	22583.3	458	38663.3	458	39886.7	458	73676.7	458	83906.7	458	113187
		459	3260	459	23496.7	459	40580	459	42686.7	459	76710	459	88043.3	459	118260
		460	3093.33	460	23813.3	460	42076.7	460	43730	460	80876.7	460	92713.3	460	125523
		461	2960	461	25476.7	461	44373.3	461	45970	461	84493.3	461	97156.7	461	131383
		462	2913.33	462	26070	462	46200	462	48446.7	462	88560	462	101063	462	139380
		463	2856.67	463	26590	463	48390	463	49663.3	463	92633.3	463	105403	463	144107
		464	2753.33	464	28176.7	464	49150	464	50943.3	464	94766.7	464	109903	464	151990
		465	2703.33	465	28603.3	465	51086.7	465	52660	465	99626.7	465	114053	465	158930
		466	2603.33	466	30276.7	466	52780	466	55123.3	466	104290	466	118413	466	164227
		467	2313.33	467	30893.3	467	53940	467	56230	467	106813	467	122313	467	169757
		468	2216.67	468	30970	468	55496.7	468	58090	468	110247	468	125537	468	177347
		469	2403.33	469	32313.3	469	57333.3	469	59750	469	113250	469	129750	469	181137
		470	2340	470	32993.3	470	58643.3	470	61356.7	470	117883	470	133497	470	188730
		471	2343.33	471	33650	471	60433.3	471	62910	471	118870	471	137017	471	191953
		472	2170	472	33526.7	472	62350	472	64490	472	122077	472	140307	472	197847
		473	2113.33	473	34130	473	63033.3	473	65690	473	125500	473	143747	473	203810
		474	2190	474	35596.7	474	63890	474	67573.3	474	127723	474	146683	474	208103
		475	2013.33	475	36206.7	475	65176.7	475	68516.7	475	129607	475	150280	475	212337
		476	1946.67	476	36300	476	66643.3	476	69740	476	131737	476	152783	476	219037
		477	1840	477	37340	477	67210	477	70490	477	135267	477	156010	477	221743
		478	1776.67	478	37753.3	478	67456.7	478	71050	478	136687	478	157067	478	225630
		479	1823.33	479	38456.7	479	69060	479	72876.7	479	138613	479	159297	479	228433
		480	1793.33	480	38340	480	69870	480	72206.7	480	140450	480	161947	480	231880
		481	1726.67	481	38596.7	481	70366.7	481	74460	481	143627	481	164273	481	235990
		482	1776.67	482	39030	482	69920	482	74990	482	142783	482	166050	482	239423
		483	1696.67	483	38956.7	483	71233.3	483	75263.3	483	145020	483	166610	483	243413
		484	1630	484	39733.3	484	71716.7	484	77430	484	145920	484	168917	484	245170
		485	1520	485	39056.7	485	72576.7	485	76633.3	485	146850	485	170417	485	246060
		486	1646.67	486	40726.7	486	72860	486	77326.7	486	149270	486	172077	486	250157
		487	1490	487	40526.7	487	73683.3	487	77473.3	487	150093	487	173733	487	251723
		488	1593.33	488	40183.3	488	73770	488	78843.3	488	150087	488	173187	488	251690
		489	1453.33	489	40423.3	489	74213.3	489	78666.7	489	151453	489	175477	489	254427
		490	1423.33	490	40466.7	490	73866.7	490	78010	490	153170	490	175847	490	256523
		491	1283.33	491	39396.7	491	73110	491	78190	491	153033	491	177097	491	256823
		492	1336.67	492	40783.3	492	74516.7	492	78770	492	151870	492	176037	492	255093
		493	1393.33	493	40873.3	493	74243.3	493	78353.3	493	152750	493	173550	493	257833
		494	1250	494	40696.7	494	74230	494	79073.3	494	151790	494	175043	494	258937
		495	1320	495	40593.3	495	73410	495	79163.3	495	151620	495	174973	495	257793
		496	1290	496	41023.3	496	73686.7	496	78936.7	496	152610	496	175643	496	258257
		497	1233.33	497	40190	497	72643.3	497	78320	497	152250	497	175427	497	256743
		498	1286.67	498	39780	498	71806.7	498	77300	498	150913	498	174750	498	255020
		499	1240	499	39810	499	72843.3	499	77300	499	151507	499	173737	499	255547
		500	1196.67	500	39703.3	500	72520	500	77683.3	500	150037	500	173660	500	253877
		501	1113.33	501	39446.7	501	72143.3	501	77076.7	501	148400	501	171820	501	251437
		502	1103.33	502	38683.3	502	71603.3	502	75366.7	502	147520	502	171503	502	253783
		503	1273.33	503	39106.7	503	70543.3	503	74893.3	503	145880	503	171387	503	250837
		504	1090	504	37746.7	504	70313.3	504	74486.7	504	145943	504	169797	504	250080
		505	1123.33	505	38216.7	505	69270	505	74006.7	505	144160	505	167750	505	245060
		506	1056.67	506	36873.3	506	69350	506	74396.7	506	142707	506	165597	506	246507
		507	1116.67	507	36783.3	507	68896.7	507	72863.3	507	142527	507	164240	507	243680
		508	1000	508	37326.7	508	67866.7	508	72393.3	508	139447	508	163087	508	240403
		509	1153.33	509	35910	509	67463.3	509	70710	509	139080	509	160190	509	239113
		510	1096.67	510	35843.3	510	66220	510	71040	510	138310	510	159290	510	236430
		511	1006.67	511	35690	511	65970	511	69876.7	511	136813	511	156137	511	234830
		512	1013.33	512	34863.3	512	63820	512	69586.7	512	135140	512	156150	512	231297
		513	1120	513	33930	513	63396.7	513	67986.7	513	132757	513	154113	513	226793
		514	963.333	514	34150	514	62500	514	67336.7	514	131333	514	152437	514	224967
		515	1000	515	33393.3	515	61886.7	515	66776.7	515	128977	515	149690	515	223540
		516	913.333	516	32550	516	60510	516	66520	516	127383	516	148253	516	218787
		517	973.333	517	32996.7	517	60196.7	517	65573.3	517	125803	517	145773	517	217007
		518	963.333	518	31836.7	518	59460	518	64133.3	518	122550	518	143360	518	213233
		519	960	519	32463.3	519	58193.3	519	62793.3	519	121043	519	141393	519	210690
		520	953.333	520	31236.7	520	57823.3	520	61973.3	520	119210	520	138730	520	205780
		521	1040	521	30223.3	521	56810	521	61236.7	521	117570	521	137730	521	204027
		522	913.333	522	29453.3	522	55496.7	522	59590	522	116077	522	134190	522	199183
		523	953.333	523	29143.3	523	54846.7	523	59270	523	113580	523	132830	523	195953
		524	923.333	524	28640	524	54113.3	524	58036.7	524	110647	524	129973	524	193563
		525	960	525	28073.3	525	52686.7	525	57276.7	525	108900	525	127187	525	189990
		526	963.333	526	27930	526	51456.7	526	55823.3	526	107713	526	124037	526	186257
		527	850	527	27156.7	527	50653.3	527	54423.3	527	106047	527	122930	527	182130
		528	946.667	528	26926.7	528	49860	528	53763.3	528	103647	528	121177	528	180867
		529	923.333	529	26640	529	49036.7	529	53246.7	529	101847	529	118677	529	175363
		530	936.667	530	26003.3	530	47733.3	530	51916.7	530	99190	530	117080	530	173920
		531	1010	531	25773.3	531	47583.3	531	52573.3	531	98193.3	531	113303	531	171200
		532	1020	532	24740	532	46833.3	532	51110	532	96823.3	532	111157	532	166830
		533	936.667	533	24123.3	533	45376.7	533	50223.3	533	94203.3	533	109640	533	164437
		534	1033.33	534	23800	534	45360	534	49050	534	92686.7	534	107163	534	161990
		535	1033.33	535	23153.3	535	43946.7	535	48686.7	535	91703.3	535	106410	535	157550
		536	903.333	536	23733.3	536	43503.3	536	47323.3	536	88860	536	102977	536	153460
		537	1013.33	537	22746.7	537	42576.7	537	46340	537	86566.7	537	101640	537	149933
		538	973.333	538	22323.3	538	41510	538	45286.7	538	85120	538	99763.3	538	147243
		539	926.667	539	22080	539	40560	539	44566.7	539	83096.7	539	97276.7	539	143980
		540	833.333	540	21386.7	540	39970	540	44050	540	82230	540	95250	540	142423
		541	896.667	541	21143.3	541	39020	541	43436.7	541	79943.3	541	92866.7	541	137840
		542	833.333	542	20626.7	542	38283.3	542	42470	542	79023.3	542	90670	542	136230
		543	943.333	543	20423.3	543	38420	543	42206.7	543	76903.3	543	90950	543	134800
		544	960	544	20100	544	37050	544	40876.7	544	75220	544	88300	544	130137
		545	946.667	545	19440	545	36556.7	545	40456.7	545	73910	545	86273.3	545	125883
		546	1010	546	19433.3	546	35633.3	546	40046.7	546	71413.3	546	83876.7	546	124140
		547	1126.67	547	18510	547	35083.3	547	39750	547	70870	547	82990	547	122027
		548	1200	548	18733.3	548	34726.7	548	39253.3	548	69643.3	548	81030	548	119333
		549	1023.33	549	18863.3	549	34050	549	39110	549	68500	549	78896.7	549	115503
		550	1123.33	550	18060	550	33386.7	550	38196.7	550	67483.3	550	77213.3	550	112837
	Fig. 3e
	Excitation: 280 nm; Measure emission at 356 nm
	[LCD] (μM)	5	5	5	5	5	5	5	5	5	5	5	5	5	5	5	5	5	5
	[bis-ANS] (μM)	0	0	0	5	5	5	10	10	10	20	20	20	40	40	40	60	60	60
[NaCl] (mM)	0	20159	19855	19972	9407	10234	10118	5266	5253	5265	2794	2782	2763	2509	2475	2446	1389	1363	1372
	25	20973	21177	20476	10398	10280	10206	5706	5578	5702	2972	2999	3090	1472	1471	1441	1071	1080	1076
	75	20883	21018	21092	10930	10573	10404	6216	6084	6008	2962	2967	2997	1193	1216	1231	579	584	578
	150	21604	20927	20132	11040	12564	10290	6436	6355	6643	2909	2936	2907	1100	1089	1165	481	484	898
	300	20725	20585	20295	11263	11381	10935	6904	6640	6871	2909	2907	2961	1109	1113	1104	452	438	440
	500	22483	22928	20412	11032	11054	11132	6798	6587	6759	2923	2958	3041	1046	1036	1057	477	463	524
[truncated: 21 more columns]

## Sheet: Fig.4
	Fig. 4b
		[LCD]	0	0	0	10	10	10
		Notes	Blank	Blank	Blank	Sample	Sample	Sample
	[bis-ANS] (μM)	1	0.0403	0.041	0.0429	0.0519	0.0499	0.0491
		5	0.0433	0.0429	0.0412	0.1236	0.1242	0.1227
		10	0.0426	0.0425	0.0432	0.2453	0.2444	0.2318
		25	0.0419	0.0426	0.041	0.5707	0.5581	0.5397
		[LCD]	0	0	0	10	10	10
		Notes	Blank	Blank	Blank	Sample	Sample	Sample
	[ANS] (μM)	50	0.041	0.0415	0.0429	0.0456	0.0459	0.0457
		100	0.0431	0.042	0.0416	0.0525	0.053	0.0537
		250	0.0421	0.043	0.0437	0.2898	0.2913	0.2804
		500	0.0443	0.0433	0.0427	0.7564	0.7499	0.7225
		[LCD]	0	0	0	10	10	10
		Notes	Blank	Blank	Blank	Sample	Sample	Sample
	[AmNS] (μM)	50	0.0417	0.0417	0.0407	0.0445	0.0429	0.0424
		500	0.0424	0.044	0.0425	0.0469	0.0481	0.0488
		1500	0.0456	0.0455	0.0459	0.0735	0.0703	0.0678
		2500	0.0475	0.0463	0.0479	0.1123	0.112	0.1071
		3500	0.0507	0.0503	0.0517	0.1513	0.1477	0.146
		[LCD]	0	0	0	10	10	10
		Notes	Blank	Blank	Blank	Sample	Sample	Sample
	[SNS] (μM)	50	0.0427	0.0414	0.0408	0.0429	0.0437	0.0439
		500	0.0412	0.0425	0.0411	0.0464	0.047	0.0473
		1000	0.0417	0.0411	0.0406	0.0602	0.0592	0.0563
		5000	0.0411	0.0404	0.0428	0.6459	0.6364	0.6114
		[LCD]	0	0	0	10	10	10
		Notes	Blank	Blank	Blank	Sample	Sample	Sample
	[SBS] (μM)	50	0.0421	0.0407	0.0421	0.0431	0.0436	0.0423
		100	0.0403	0.0411	0.0423	0.0428	0.043	0.0433
		1000	0.0431	0.0425	0.0408	0.0442	0.0444	0.0443
		3000	0.0419	0.0422	0.0419	0.0437	0.0453	0.0461
		6000	0.0412	0.0412	0.0407	0.0459	0.044	0.0439

## Sheet: Fig.5
	[LCD] (μM)	5	5	5	0	0	0
	Note	Sample	Sample	Sample	Blank	Blank	Blank
[Congo Red] (μM)	0	0.0441	0.0421	0.0418	0.0404	0.0409	0.0414
	1	0.0878	0.0883	0.0851	0.0419	0.0434	0.0434
	2.5	0.114	0.1121	0.1117	0.042	0.0409	0.0409
	5	0.1706	0.1689	0.1661	0.0409	0.0413	0.0413
	7.5	0.2493	0.2428	0.2236	0.0409	0.0412	0.0414
	10	0.2235	0.2244	0.2133	0.0451	0.0416	0.0425
	15	0.1387	0.1398	0.1259	0.0436	0.0427	0.0423
	20	0.0527	0.0516	0.0514	0.0424	0.0423	0.0415
	25	0.0539	0.0541	0.0558	0.0417	0.0424	0.0428
	35	0.0611	0.0607	0.0581	0.0441	0.0446	0.0443

## Sheet: Fig.6
	Fig. 6a
	[FUS LCD] (μM)	0	0	0	20	20	20	20	20	20	20	20	20
	Note	Blank	Blank	Blank	Sample	Sample	Sample	Sample	Sample	Sample	Sample	Sample	Sample
[bis-ANS] (μM)	0	0.0812	0.0805	0.0796	0.0903	0.0852	0.0828
	5	0.0799	0.0814	0.0807	0.0865	0.0874	0.0867
	10	0.0792	0.079	0.0803	0.086	0.0868	0.0876
	20	0.0819	0.0796	0.0794	0.1116	0.1089	0.1084	0.0987	0.0978	0.0971
	30	0.0798	0.0799	0.0829	0.1244	0.1252	0.1287	0.1171	0.1144	0.1143
	40	0.0827	0.0803	0.0804	0.1434	0.1424	0.1424	0.1256	0.1312	0.1256
	50	0.082	0.0852	0.0813	0.1649	0.1681	0.1631	0.1452	0.1447	0.1432	0.1319	0.1327	0.1305
	60	0.0806	0.0817	0.0813	0.1427	0.1428	0.1427	0.1369	0.1358	0.1337
	70	0.0806	0.0816	0.084	0.1335	0.1317	0.1326	0.1321	0.1362	0.133
	80	0.0878	0.0814	0.0806	0.108	0.1157	0.112
	90	0.0815	0.0836	0.0836	0.0884	0.0918	0.0881
	100	0.0821	0.0824	0.0817	0.0849	0.0859	0.087
	120	0.0829	0.0839	0.0838	0.0862	0.0837	0.0858
	Fig. 6b
	[Ded1p] (μM)	0	0	0	10	10	10
	Note	Blank	Blank	Blank	Sample	Sample	Sample
[bis-ANS] (μM)	0	0.0426	0.0438	0.0423	0.0448	0.0436	0.0434
	0.5	0.042	0.0422	0.0482	0.0445	0.0453	0.0443
	1	0.043	0.0421	0.0424	0.0476	0.0481	0.0462
	2	0.0422	0.0432	0.0434	0.064	0.0627	0.064
	3	0.0434	0.0441	0.0424	0.0805	0.0802	0.0809
	4	0.0433	0.0423	0.0452	0.1065	0.1034	0.1031
	5	0.0428	0.0432	0.0443	0.1176	0.1176	0.1179
	6	0.0447	0.044	0.0425	0.132	0.1288	0.1285
	7	0.0423	0.0429	0.0444	0.1362	0.136	0.1336
	8	0.0441	0.0428	0.0432	0.1346	0.1332	0.1314
	9	0.0436	0.0429	0.0431	0.1312	0.1317	0.1281
	10	0.0429	0.0434	0.0435	0.1314	0.1283	0.124
	11	0.0433	0.0467	0.0427	0.1195	0.121	0.1168
	12	0.0428	0.0432	0.0436	0.1129	0.1109	0.1104
	13	0.0438	0.0438	0.044	0.1044	0.1002	0.1001
	14	0.0427	0.0443	0.0449	0.096	0.097	0.0962
	15	0.044	0.0431	0.0422	0.0826	0.0819	0.0861
	20	0.0432	0.0431	0.0446	0.0514	0.0515	0.0526
	25	0.0452	0.0459	0.0434	0.0451	0.0446	0.0445
	30	0.0508	0.0513	0.0531	0.0442	0.0443	0.0438
	35	0.0546	0.0534	0.0531	0.0435	0.0438	0.044
	Fig. 6c
	[tau] (μM)	0	0	0	10	10	10
	Note	Blank	Blank	Blank	Sample	Sample	Sample
[bis-ANS] (μM)	0				0.0448	0.0432	0.0461
	10				0.17	0.1631	0.1662
	20				0.4069	0.3954	0.3974
	30				0.5687	0.5432	0.5486
	40				0.5812	0.592	0.6142
	50				0.3675	0.4324	0.4217
	60				0.0473	0.0735	0.0792
	70				0.0449	0.0504	0.0507
	80	0.0421	0.0645	0.0467	0.0454	0.0746	0.0519

## Sheet: Fig.7
Fig.7a	[bis-ANS]											[bis-ANS]
24 hr tx	0 uM	50 uM	100 uM	150 uM	200 uM	400 uM	600 uM	800 uM	1000 uM		6 hr tx	0 uM	50 uM	100 uM	150 uM	200 uM	400 uM	600 uM	800 uM	1000 uM
A600	1.9321	2.2359	1.9731	2.0445	1.9625	1.8525	1.2208	0.109	0.0901		A600	1.9261	1.9222	2.0233	2.224	2.1737	2.2394	1.1178	0.6925	0.7607
A700	0.0931	0.266	0.1761	0.1782	0.1596	0.0908	0.0521	0.0481	0.0476		A700	0.1262	0.1543	0.1733	0.1624	0.1888	0.1844	0.0525	0.0527	0.0534
A600	1.8475	1.8606	1.8009	2.1044	1.9786	1.9604	1.2154	0.0964	0.0873		A600	1.8643	1.9757	1.9591	2.1587	2.1136	2.2744	1.0707	0.8791	0.9762
A700	0.0826	0.1974	0.145	0.1514	0.155	0.0908	0.0522	0.0492	0.0497		A700	0.1136	0.165	0.1372	0.1464	0.215	0.1746	0.0519	0.0531	0.0543
A600	2.1972	2.0506	1.9216	1.837	1.8452	1.6591	0.9514	0.2474	0.105		A600	1.9355	2.1477	2.1599	2.1342	2.1475	2.0866	1.4604	1.0163	1.018
A700	0.1653	0.2333	0.2039	0.1508	0.1665	0.0705	0.0486	0.0475	0.0497		A700	0.0615	0.1221	0.1437	0.1436	0.1954	0.1667	0.0547	0.0549	0.0543
A600	1.9604	2.0582	1.8802	1.9593	2.0118	1.8001	1.0959	0.2417	0.0932		A600	1.9667	1.974	1.965	1.9375	1.9719	1.9766	1.38	0.7933	0.5647
A700	0.1553	0.2056	0.1876	0.118	0.2007	0.0732	0.0493	0.0482	0.0479		A700	0.1665	0.1588	0.2044	0.159	0.2064	0.171	0.0513	0.0513	0.0512
A600	1.9452	1.9951	1.9238	1.8334	1.8852	1.7478	0.9397	0.2287	0.092		A600	1.9727	1.9184	1.9141	2.1329	1.9772	1.9413	1.4421	0.8518	0.5722
A700	0.2109	0.1876	0.1718	0.114	0.1588	0.0823	0.0495	0.0495	0.0494		A700	0.1639	0.1882	0.1852	0.1868	0.2143	0.1576	0.0524	0.052	0.0523
Fig. 7e
Biological Replicate 1
500uM arsenite, no washout				60min washout, no BA				60min washout, + BA				90min washout, no BA				90min washout, + BA				120min washout, no BA				120min washout, + BA
Image	# Nuclei	# Cells w/ Foci		Image	# Nuclei	# Cells w/ Foci		Image	# Nuclei	# Cells w/ Foci		Image	# Nuclei	# Cells w/ Foci		Image	# Nuclei	# Cells w/ Foci		Image	# Nuclei	# Cells w/ Foci		Image	# Nuclei	# Cells w/ Foci
ConVV2	4	4		ConV7980	19	8		ConV119120	12	12		ConV159160	14	0		ConV199200	8	4		ConV239240	17	0		ConV279280	22	4
ConV34	19	19		ConV7778	6	2		ConV117118	8	8		ConV157158	8	0		ConV197198	13	10		ConV237238	12	0		ConV277278	13	1
ConV56	19	19		ConV7576	14	11		ConV115116	12	11		ConV155156	23	0		ConV195196	9	8		ConV235236	20	0		ConV275276	10	0
ConV78	20	20		ConV7374	4	1		ConV113114	13	13		ConV153154	14	0		ConV193194	3	1		ConV233234	9	0		ConV273274	9	7
ConV910	17	16		ConV7172	17	0		ConV111112	6	6		ConV151152	11	1		ConV191192	16	12		ConV231232	10	0		ConV271272	17	7
ConV1112	13	13		ConV6970	5	4		ConV109110	21	21		ConV149150	17	0		ConV189190	11	11		ConV229230	12	0		ConV269270	17	2
ConV1314	21	20		ConV6768	10	4		ConV107108	17	16		ConV147148	14	0		ConV187188	10	10		ConV227228	11	0		ConV267268	4	0
ConV1516	6	6		ConV6566	31	0		ConV105106	19	18		ConV145146	13	0		ConV185186	7	6		ConV225226	22	0		ConV265266	15	0
ConV1718	17	16		ConV6364	3	1		ConV103104	8	8		ConV143144	3	1		ConV183184	6	5		ConV223224	6	0		ConV263264	19	1
ConV3940	21	19		ConV6162	16	11		ConV101102	16	16		ConV141142	11	0		ConV181182	9	3		ConV221222	20	0		ConV261262	19	0
ConV3738	23	21		ConV5960	30	9		ConV99100	2	2		ConV139140	10	1		ConV179180	8	5		ConV219220	11	0		ConV259260	8	0
ConV3536	10	10		ConV5758	2	0		ConV9798	11	10		ConV137138	13	0		ConV177178	9	6		ConV217218	13	1		ConV257258	8	5
ConV3334	11	11		ConV5556	4	2		ConV9596	10	10		ConV135136	4	0		ConV175176	5	4		ConV215216	4	0		ConV255256	13	13
ConV3132	16	16		ConV5354	22	4		ConV9394	17	16		ConV133134	7	0		ConV173174	13	13		ConV213214	24	0		ConV253254	14	1
ConV2930	4	4		ConV5152	4	4		ConV9192	11	10		ConV131132	27	0		ConV171172	17	14		ConV211212	7	0		ConV251252	16	1
ConV2728	6	6		ConV4950	24	12		ConV8990	14	14		ConV129130	18	0		ConV169170	11	2		ConV209210	4	0		ConV249250	4	0
ConV2526	9	9		ConV4748	14	11		ConV8788	10	10		ConV127128	15	0		ConV167168	17	14		ConV207208	13	0		ConV247248	20	7
ConV2324	13	13		ConV4546	4	0		ConV8586	9	7		ConV125126	17	0		ConV165166	18	16		ConV205206	25	0		ConV245246	11	3
ConV2122	13	13		ConV4344	14	2		ConV8384	15	15		ConV123124	15	0		ConV163164	2	2		ConV203204	15	0		ConV243244	4	0
ConV1920	12	12		ConV4142	10	4		ConV8182	4	3		ConV121122	20	0		ConV161162	24	16		ConV201202	14	0		ConV241242	17	4
Total	274	267		Total	253	90		Total	235	226		Total	274	3		Total	216	162		Total	269	1		Total	260	56
%wSG	97.4453			%wSG	35.5731			%wSG	96.1702			%wSG	1.09489			%wSG	75			%wSG	0.371747			%wSG	21.5385
Biological Replicate 2
500uM arsenite, no washout				60min washout, no BA				60min washout, + BA				90min washout, no BA				90min washout, + BA				120min washout, no BA				120min washout, + BA
Image	#Nuclei	#w foci		Image	#Nuclei	#w foci		Image	#Nuclei	#w foci		Image	#Nuclei	#w foci		Image	#Nuclei	#w foci		Image	#Nuclei	#w foci		Image	#Nuclei	#w foci
convv2	16	16		conv8081	8	5		conv120121	20	20		conv160161	17	1		conv200201	16	16		conv240241	15	0		conv280281	12	1
conv3940	10	10		conv7879	4	0		conv118119	14	14		conv158159	22	2		conv198199	21	17		conv238239	14	0		conv278279	14	1
conv3738	17	17		conv7677	15	9		conv116117	13	13		conv156157	4	0		conv196197	13	8		conv236237	18	0		conv276277	13	8
conv3536	9	8		conv7475	22	1		conv114115	19	16		conv154155	9	0		conv194195	17	16		conv234235	17	0		conv274275	10	7
conv3334	25	25		conv7273	9	1		conv112113	12	12		conv152153	22	0		conv192193	9	6		conv232233	11	0		conv272273	11	3
conv3132	21	20		conv7071	21	4		conv110111	7	7		conv150151	13	0		conv190191	18	12		conv230231	7	0		conv270271	18	10
conv2930	23	22		conv6869	7	4		conv108109	15	13		conv148149	17	0		conv188189	15	12		conv228229	3	0		conv268269	13	1
conv2728	20	19		conv6667	4	2		conv106107	13	13		conv146147	20	0		conv186187	19	14		conv226227	15	0		conv266267	10	1
conv2526	13	13		conv6465	23	2		conv104105	21	16		conv144145	17	0		conv184185	19	13		conv224225	12	0		conv264265	15	3
conv2324	17	17		conv6263	10	0		conv102103	19	19		conv142143	16	1		conv182183	4	4		conv222223	16	0		conv262263	17	8
conv2122	17	15		conv6061	17	0		conv100101	13	11		conv140141	23	0		conv180181	20	12		conv220221	12	0		conv260261	11	3
conv1920	8	8		conv5859	17	15		conv9899	19	18		conv138139	17	1		conv178179	17	6		conv218219	28	0		conv258259	7	1
conv1718	21	17		conv5556	4	1		conv9697	7	7		conv136137	10	1		conv176177	15	14		conv216217	23	0		conv256257	5	1
conv1516	8	8		conv5354	20	1		conv9495	10	9		conv134135	10	0		conv174175	11	7		conv214215	14	0		conv254255	21	2
conv1314	9	8		conv5152	23	0		conv9293	15	15		conv132133	14	1		conv172173	12	8		conv212213	22	1		conv252253	9	0
conv1112	16	16		conv4950	23	0		conv9091	15	15		conv130131	12	0		conv170171	12	8		conv210211	12	0		conv250251	6	1
conv910	24	23		conv4748	29	0		conv8889	15	14		conv128129	27	0		conv168169	22	15		conv208209	4	0		conv248249	14	1
conv78	9	9		conv4546	8	0		conv8687	18	13		conv126127	12	3		conv166167	16	12		conv206207	19	0		conv246247	13	6
conv56	16	16		conv4344	14	1		conv8485	19	18		conv124125	12	0		conv164165	5	4		conv204205	14	0		conv244245	19	9
conv34	25	23		conv4142	8	1		conv8283	11	10		conv122123	13	0		conv162163	17	15		conv202203	21	1		conv242243	20	3
Total	324	310		Total	286	47		Total	295	273		Total	307	10		Total	298	219		Total	297	2		Total	258	70
% w foci	95.679			% w foci	16.4336			% w foci	92.5424			% w foci	3.25733			% w foci	73.4899			% w foci	0.673401			% w foci	27.1318
Biological Replicate 3
0min				60min -				60min + BA				90min -				90min + BA				120min washout, no BA				120min + BA
Image	# Nuclei	# Cells w Foci		Image	# Nuclei	# Cells w Foci		Image	# Nuclei	# Cells w Foci		Image	# Nuclei	# Cells w Foci		Image	# Nuclei	# Cells w Foci		Image	# Nuclei	# Cells w Foci		Image	# Nuclei	# Cells w Foci
convv2	21	19		conv7980	18	16		conv120121	25	21		conv161162	30	1		conv201202	18	16		conv241242	26	0		conv287288	16	1
conv3940	22	22		conv7778	14	4		conv118119	19	19		conv159160	24	0		conv199200	23	14		conv239240	20	0		conv285286	31	1
conv3738	19	19		conv7576	20	8		conv116117	31	28		conv157158	28	0		conv197198	17	14		conv237238	21	0		conv283284	28	2
conv3536	28	24		conv7374	20	10		conv114115	25	23		conv155156	23	0		conv195196	23	20		conv234235	17	0		conv281282	24	1
conv3334	29	27		conv7172	20	11		conv112113	25	24		conv153154	18	0		conv193194	13	10		conv231232	23	0		conv279280	24	1
conv3132	20	19		conv6970	21	17		conv109110	24	24		conv151152	18	1		conv191192	16	14		conv229230	24	0		conv277278	27	0
conv2930	14	14		conv6768	22	14		conv107108	30	29		conv149150	15	1		conv189190	14	7		conv227228	29	0		conv273274	20	4
conv2728	14	14		conv6566	23	15		conv105106	31	27		conv147148	17	0		conv187188	34	13		conv225226	24	0		conv271272	16	0
conv2526	16	14		conv6364	22	7		conv103104	25	24		conv145146	19	0		conv185186	15	9		conv223224	21	0		conv269270	28	5
conv2324	19	19		conv6162	23	19		conv101102	26	23		conv143144	25	3		conv183184	18	10		conv221222	21	2		conv263264	30	0
conv2122	16	15		conv5960	18	13		conv99100	26	23		conv141142	29	0		conv181182	31	13		conv219220	21	0		conv261262	25	1
conv1920	18	15		conv5758	25	14		conv9798	21	18		conv139140	30	1		conv179180	27	17		conv217218	8	0		conv259260	25	0
conv1718	27	24		conv5556	18	14		conv9596	23	19		conv137138	36	0		conv177178	27	18		conv215216	13	0		conv257258	13	0
conv1516	15	14		conv5354	30	18		conv9394	24	21		conv135136	24	1		conv175176	21	7		conv213214	18	0		conv255256	22	4
conv1314	28	28		conv5152	15	10		conv9192	19	17		conv133134	21	0		conv173174	22	3		conv211212	28	0		conv253254	18	1
conv1112	23	23		conv4950	17	8		conv8990	19	16		conv131132	19	1		conv171172	15	13		conv209210	18	0		conv251252	22	4
conv910	24	19		conv4748	13	8		conv8788	24	23		conv129130	23	0		conv169170	10	7		conv207208	22	0		conv249250	25	0
conv78	26	24		conv4546	20	14		conv8586	15	15		conv126127	34	0		conv167168	17	8		conv205206	27	0		conv247248	18	1
conv56	28	26		conv4344	15	14		conv8384	22	22		conv124125	20	0		conv165166	18	10		conv203204	24	0		conv245246	23	6
conv34	32	31		conv4142	25	18		conv8182	21	17		conv122123	24	0		conv163164	23	9						conv243244	14	2
Total	439	410		Total	399	252		Total	475	433		Total	477	9		Total	402	232		Total	405	2		Total	449	34
% SG	93.3941			% SG	63.1579			% SG	91.1579			% SG	1.88679			% SG	57.7114			% SG	0.493827			% SG	7.57238

## Sheet: Supp.Fig.1
	Supplementary Figure 1
	Raw Data																							Average																					Blanks
[NaCl] (mM)	[LCD] (μM):	60	50	40	35	30	25	20uM	15	12uM	10uM	9uM	8uM	6uM	5uM	4uM	3uM	2.5uM	2uM	1uM	0.5uM	[NaCl] (mM)	[LCD] (μM):	60	50	40	35	30	25	20uM	15	12uM	10uM	9uM	8uM	6uM	5uM	4uM	3uM	2.5uM	2uM	1uM	0.5uM	[NaCl] (mM)	[LCD] (μM):	0	0	0	Average
	0	0.5471	0.3302	0.1163	0.0701	0.0631		0.0446	0.0491		0.0415				0.0431					0.0411			0	0.558	0.332533	0.1152	0.0738	0.0645		0.0447667	0.0498667		0.0417667				0.0422333					0.0422333			0	0.0421	0.0412	0.0408	0.0413667
	0	0.567	0.3316	0.1169	0.0768	0.066		0.0461	0.0497		0.0414				0.0421					0.0422			25							0.0446333	0.0495667		0.0456667				0.0422667					0.0431			25	0.0422	0.0414	0.0407	0.0414333
	0	0.5599	0.3358	0.1124	0.0745	0.0644		0.0436	0.0508		0.0424				0.0415					0.0434			75					0.305933	0.1927	0.105567	0.0470667		0.0434333				0.0421333					0.0445333			75	0.0411	0.0426	0.0406	0.0414333
	25							0.0433	0.0495		0.043				0.0414					0.0433			150						0.351067	0.2373	0.0576		0.043				0.0410333					0.0425667			150	0.0419	0.0415	0.0404	0.0412667
	25							0.0453	0.0502		0.0459				0.0437					0.0427			300						0.4407	0.3489	0.1481		0.0422				0.0421667					0.0429			300	0.0406	0.0399	0.0414	0.0406333
	25							0.0453	0.049		0.0481				0.0417					0.0433			500							0.4601	0.240567		0.0711667				0.0425			0.0431333		0.0428			500	0.0405	0.0409	0.0426	0.0413333
	75					0.3128	0.2153	0.1056	0.0486		0.0458				0.0427					0.0435			700							0.421967	0.269767	0.2033	0.113467	0.103633		0.0442667		0.0431667			0.0425333		0.0428		700	0.0418	0.0423	0.0419	0.042
	75					0.3049	0.155	0.1085	0.0455		0.0426				0.0425					0.0454			1000								0.4116		0.239567		0.174		0.0757		0.0430333	0.0436	0.0427333	0.0439333			1000	0.0416	0.0422	0.0422	0.042
	75					0.3001	0.2078	0.1026	0.0471		0.0419				0.0412					0.0447
	150						0.3044	0.243	0.0588		0.0433				0.0412					0.0427
	150						0.3526	0.2418	0.0594		0.0416				0.0405					0.0423
	150						0.3962	0.2271	0.0546		0.0441				0.0414					0.0427
	300						0.4098	0.3554	0.157		0.0434				0.0412					0.042
	300						0.4582	0.353	0.1601		0.0414				0.0418					0.0421
	300						0.4541	0.3383	0.1272		0.0418				0.0435					0.0446
	500							0.4673	0.1913		0.0733				0.0437			0.0428		0.0434				STDEV
	500							0.4596	0.2308		0.07				0.0422			0.0436		0.0425		[NaCl] (mM)	[LCD] (μM):	60	50	40	35	30	25	20uM	15	12uM	10uM	9uM	8uM	6uM	5uM	4uM	3uM	2.5uM	2uM	1uM	0.5uM
	500							0.4534	0.2996		0.0702				0.0416			0.043		0.0425			0	0.0100851	0.00291433	0.00244336	0.00340441	0.00145258		0.00125831	0.000862168		0.000550757				0.00080829					0.00115036
	700							0.4249	0.2707	0.2086	0.1133	0.1057		0.0439		0.0447			0.0423		0.0426		25							0.0011547	0.000602771		0.00255799				0.00125033					0.00034641
	700							0.4242	0.2709	0.2011	0.1156	0.1042		0.0434		0.0422			0.0422		0.0429		75					0.00641275	0.0328638	0.00295014	0.00155027		0.00207926				0.000814453					0.000960902
	700							0.4168	0.2677	0.2002	0.1115	0.101		0.0455		0.0426			0.0431		0.0429		150						0.0459192	0.00885381	0.00261534		0.00127671				0.000472582					0.00023094
	1000								0.415		0.2436		0.176		0.0768		0.0434	0.0424	0.0426	0.043			300						0.0268386	0.00925797	0.0181662		0.0010583				0.00119304					0.00147309
	1000								0.413		0.2382		0.1756		0.0762		0.0436	0.044	0.0433	0.0457			500							0.00696348	0.0548066		0.00185023				0.00108167			0.000416333		0.000519615
	1000								0.4068		0.2369		0.1704		0.0741		0.0421	0.0444	0.0423	0.0431			700							0.00448813	0.00179258	0.00461194	0.00205508	0.00240069		0.00109697		0.00134288			0.000493288		0.000173205
																							1000								0.00427551		0.00355293		0.0031241		0.00141774		0.000814453	0.0010583	0.00051316	0.0015308
	Panel	Notes
	1a	For clarity, only data at ≤ 20 μM LCD is shown
	1b	For clarity, only data at ≤ 20 μM LCD and ≤ 700 mM NaCl is shown
	1c	For clarity, only data in the absence of NaCl is shown (additional calculations in the presence of NaCl can be found to the right)
	1d	Saturation concentration calculations can be found below graphs (right)
[truncated: 22 more columns]

## Sheet: Supp.Fig.2
	Supplementary Fig. 2
	[His-LCD] (μM)	5	5	5	5	5	5
	Note	Sample	Sample	Sample	Normalized Sample	Normalized Sample	Normalized Sample
[bis-ANS] (μM)	0	0.0431	0.0437	0.0444	0	0.00173	0.00374
	5	0.1166	0.1141	0.1138	0.21145	0.20426	0.20339
	10	0.2286	0.2246	0.2195	0.53366	0.52215	0.50748
	15	0.3074	0.3083	0.3089	0.76036	0.76295	0.76467
	20	0.3907	0.3828	0.3757	1	0.97727	0.95685
	25	0.3451	0.3457	0.3389	0.86881	0.87054	0.85098
	30	0.2778	0.2769	0.2637	0.6752	0.67261	0.63464
	35	0.211	0.2059	0.2054	0.48303	0.46835	0.46692
	40	0.1476	0.1471	0.1475	0.30063	0.29919	0.30035
	45	0.0798	0.0808	0.0813	0.10558	0.10846	0.1099
	50	0.0799	0.077	0.0756	0.10587	0.09753	0.0935
	60	0.081	0.0808	0.081	0.10903	0.10846	0.10903
	75	0.0847	0.0832	0.0814	0.11968	0.11536	0.11018
	[Untagged LCD]	5	5	5	5	5	5	5	5	5	5	5	5	5	5	5	5	5	5
		Sample	Sample	Sample	Sample	Sample	Sample	Sample	Sample	Sample	Normalized Sample	Normalized Sample	Normalized Sample	Normalized Sample	Normalized Sample	Normalized Sample	Normalized Sample	Normalized Sample	Normalized Sample
[bis-ANS] (μM)	0	0.0393	0.0399	0.0404	0.0432	0.0413	0.0407	0.0431	0.0421	0.0415	0	0.0027	0.00495	0.01756	0.009	0.0063	0.01711	0.01261	0.00991
	1	0.053	0.0505	0.0496							0.06168	0.05043	0.04638
	1.5	0.0701	0.0671	0.067							0.13868	0.12517	0.12472
	2	0.0739	0.0737	0.0757							0.15579	0.15489	0.16389
	2.5	0.0905	0.0874	0.0836							0.23053	0.21657	0.19946
	3	0.1007	0.1006	0.1							0.27645	0.276	0.2733
	4	0.1325	0.1302	0.1274							0.41963	0.40928	0.39667
	5	0.1474	0.1445	0.1437	0.1581	0.1556	0.159	0.1474	0.1537	0.153	0.48672	0.47366	0.47006	0.53489	0.52364	0.53895	0.48672	0.51508	0.51193
	6.5	0.1982	0.1995	0.2007							0.71544	0.7213	0.7267
	8.5	0.2527	0.245	0.2199							0.96083	0.92616	0.81315
	10	0.1924	0.1847	0.1866	0.2594	0.2614	0.2505	0.2262	0.2287	0.2277	0.68933	0.65466	0.66321	0.991	1	0.95092	0.84151	0.85277	0.84827
	11.5	0.2349	0.2361	0.2325							0.88068	0.88609	0.86988
	13.5	0.2273	0.2249	0.2173							0.84647	0.83566	0.80144
	15	0.1615	0.1635	0.1621	0.1965	0.1919	0.1871				0.5502	0.55921	0.5529	0.70779	0.68708	0.66547
	20	0.0996	0.097	0.1026	0.0989	0.099	0.0965	0.1067	0.1043	0.1022	0.2715	0.25979	0.28501	0.26835	0.2688	0.25754	0.30347	0.29266	0.28321
	25	0.1024	0.0988	0.1007	0.0726	0.0717	0.0732				0.28411	0.2679	0.27645	0.14993	0.14588	0.15263
	30	0.0649	0.0646	0.0649	0.0623	0.0629	0.063				0.11526	0.11391	0.11526	0.10356	0.10626	0.10671
	35	0.0448	0.0445	0.045							0.02476	0.02341	0.02566
	40	0.0446	0.0421	0.0421	0.0422	0.0424	0.0443				0.02386	0.01261	0.01261	0.01306	0.01396	0.02251
	45	0.0416	0.0414	0.0429							0.01036	0.00946	0.01621
	50	0.0443	0.0425	0.0417							0.02251	0.01441	0.01081
	60	0.0421	0.0424	0.0425	0.0493	0.0444	0.0447				0.01261	0.01396	0.01441	0.04502	0.02296	0.02431
	75	0.0454	0.0445	0.0433							0.02747	0.02341	0.01801

## Sheet: Supp.Fig.4
	Supplementary Fig. 4a
	[LCD] (μM)	5	5	5	5	5
	Note	Sample	Sample	Sample	Sample	Sample
[poly(A)] (μg/mL)	0.01	-0.1597	-0.1694	-0.005904	-0.1632
	0.025	-0.05598	-0.1716	-0.0503
	0.1	-0.1526	-0.2514	-0.3357	-0.1355
	0.25	-0.2657	-0.2806	-0.238
	0.5	-0.3217	-0.2002	-0.201
	1	-0.3153	-0.2355	-0.3046
	2.5	-0.2412	-0.488	-0.5366	-0.3075	-0.3088
	5	-0.5557	-0.654	-0.5313
	7.5	-0.7274	-0.7359	-0.8015
	10	-0.8664	-0.9866	-1.006
	15	-0.8931	-1.111	-1.134
	20	-1.092	-1.038	-1.198
	30	-1.177	-1.277	-1.256
	60	-1.301	-1.199
	90	-1.25	-1.353	-1.38
	150	-1.286	-1.27	-1.397
	Supplementary Fig. 4b
	[LCD] (μM)	5	5	5
	Note	Sample	Sample	Sample
[bis-ANS] (μM)	1	0.0296967	0.00938467	0.11434
	2.5	0.03729	-0.0227333	-0.00115434
	5	-0.131343	-0.171167	-0.179733
	7.5	-0.368767	-0.378967	-0.354967
	10	-0.636733	-0.552133	-0.632467
	15	-0.939167	-0.904833	-0.907733
	20	-0.9369	-0.907567	-0.971467
	30	-0.899933	-0.968933	-1.01433
	Supplementary Fig. 4c
	[LCD] (μM)	5	5	5	0	0	0
	[poly(A)] (μg mL-1)	7.5	7.5	7.5	7.5	7.5	7.5
	Note	Sample	Sample	Sample	Blank	Blank	Blank
[bis-ANS] (μM)	0	0.1927	0.1908	0.1875	0.0472	0.0414	0.0417
	2.5	0.156	0.1559	0.1524	0.0428	0.0419	0.0412
	5	0.1216	0.121	0.1185	0.0425	0.0443	0.0419
	10	0.0983	0.0987	0.1007	0.0417	0.043	0.0426
	20	0.0941	0.0909	0.0905	0.0415	0.0421	0.0429
	30	0.0735	0.073	0.0702	0.0452	0.0417	0.0417
	40	0.0436	0.0442	0.0438	0.0419	0.0419	0.0445
	50	0.0437	0.0438	0.0428	0.0431	0.0425	0.0413
	75	0.0439	0.0435	0.0424	0.0427	0.0422	0.0438
	100	0.0449	0.0456	0.0428	0.042	0.0429	0.0439

[truncated: 3 more sheets: Supp.Fig.6, Supp.Fig.7, Supp.Fig.8]
